# Supplementary material for: Genome-Wide Identification, Expression Analysis of HSF Gene Family in Lanzhou Lily (Lilium davidii var. unicolor) and Screening of Key Genes LdHSF10 and LdHSF40 in Response to High-Temperature Stress
Source: Plants (Basel). 2026 Apr 27;15(9):1330. doi: 10.3390/plants15091330 (PMC13164605; doi:10.3390/plants15091330)
Supplement: Supplementary file 1 [file plants-15-01330-s001.zip]

Archive with 3 entries (3 files):
- supplementary table.xlsx
- lily.HSF.cds.fasta
- lily.HSF.pep.fasta
