# Supplementary material for: Genome-Wide Identification, Expression Analysis of HSF Gene Family in Lanzhou Lily (Lilium davidii var. unicolor) and Screening of Key Genes LdHSF10 and LdHSF40 in Response to High-Temperature Stress
Source: Plants (Basel). 2026 Apr 27;15(9):1330. doi: 10.3390/plants15091330 (PMC13164605; doi:10.3390/plants15091330)
Supplement: Supplementary file 1 [file plants-15-01330-s001.zip › supplementary table.xlsx]

## Sheet: 1
Gene ID	Instability Index	Theoretical pI	Aliphatic Index	Number of Amino Acid	Grand Average of Hydropathicity	predicted subcellular localization
Lily09G29350	24.98	8.79	70	99	-0.523	chlo, cyto
Lily09G29250	24.73	9.05	74.95	99	-0.693	chlo
Lily02G24290	56.26	6.5	71.05	143	-0.556	nucl, cyto, mito
Lily01G88330	106.26	9.4	54.81	162	-0.573	nucl, extr, chlo, vacu
Lily08G12710	77.46	6.51	75.29	187	0.139	nucl, mito, plas, cyto, extr
Lily10G29580	46.28	9.91	81.91	194	-0.615	nucl
Lily10G46020	43.04	10.31	73.16	196	-0.856	nucl, cyto_nucl, chlo, mito, cyto, plas
Lily10G46000	49.14	9.74	68.03	198	-0.413	nucl, cyto_nucl, cyto, chlo, mito
Lily10G46190	59.77	6.34	60.55	200	-0.487	nucl, chlo, extr
Lily11G15700	55.64	9.48	74.72	214	-0.28	nucl, extr, chlo, cysk
Lily10G46010	44.8	9.94	74.46	224	-0.63	cyto, chlo, nucl, mito, plas, vacu
Lily09G29840	45.97	5.66	75.42	225	-0.871	nucl, cyto, plas, cysk
Lily09G53480	41.02	7.74	68.38	228	-0.571	nucl, extr
Lily10G46280	51.64	5.11	62.55	231	-0.579	nucl, extr, cysk
Lily09G29590	39.5	4.98	73.26	233	-0.582	nucl
Lily09G29520	40.89	5.04	73.26	233	-0.587	nucl
Lily09G29300	38.45	4.9	73.65	233	-0.703	nucl
Lily01G43470	43.78	8.3	103.9	241	-0.258	chlo，mito, plas, extr, vacu, E.R., pero, golg
Lily12G15950	50.09	6.71	85.8	250	-0.626	nucl
Lily01G18690	52.67	8.68	65.53	255	-0.063	chlo, nucl, cyto, mito
Lily05G58530	62.23	6.23	72.35	268	-0.287	nucl, cyto_nucl
Lily02G24540	48.5	8.34	74	270	-0.103	nucl, pero
Lily09G32670	43.62	5.26	83.12	285	-0.269	chlo, mito, cyto, pero
Lily11G15740	52.47	9.47	74.32	287	-0.285	nucl
Lily02G24620	58.01	5.22	76.71	289	-0.37	nucl
Lily01G14750	64.42	7.8	60.44	296	-0.284	nucl
Lily02G43160	58.35	5.9	60.56	306	-0.547	nucl, cyto_nucl
Lily1967U06840	53.89	5.77	69.75	319	-0.53	nucl, plas, cysk
Lily01G43480	47.83	5.98	71.53	320	-0.625	nucl
Lily01G43460	45.66	5.78	73.06	320	-0.394	nucl
Lily01G43180	47.47	6.49	81.79	324	-0.479	nucl, pero
Lily12G20910	43.45	5.25	80.26	340	-0.73	nucl
Lily02G66700	56.63	5.34	72.27	344	-0.689	nucl, chlo, vacu, E.R., golg
Lily12G20900	50.8	5.02	81.86	350	-0.592	nucl
Lily12G20940	45.13	5.13	82.5	352	-0.609	nucl
Lily11G16430	60.82	5.24	65.3	436	-0.77	nucl
Lily04G10780	57.63	5.12	70	459	-0.22	nucl
Lily03G48880	54.66	5.36	71.65	509	-0.443	nucl, cyto_nucl
Lily02G32740	61.05	4.84	68.55	532	-0.524	nucl
Lily08G33190	61.47	10.02	70.26	532	-0.516	nucl, cyto, chlo, mito, vacu, golg
Lily03G47980	59.12	5.18	77.44	546	-0.745	nucl

## Sheet: Classification of Promoter Elem
	light-responsive cis-elements													hormone-responsive cis-elements									abiotic stress-responsive cis-elements					Transcription factor binding sites						Regulatory elements involved in growth and development											Functionally associated regulatory elements
	AAAC-motif	AE-box	AT1-motif	Box 4	GATA-motif	GT1-motif	I-box	L-box	TCCC-motif	ACE	chs-CMA1a	chs-CMA2a	chs-Unit 1 m1	ABRE	AuxRE	AuxRR-core	GA-motif	GARE-motif	P-box	CGTCA-motif	TGACG-motif	TGA-element	ARE	MBS	MRE	WUN-motif	TC-rich repeats	HD-Zip 1	HD-Zip 3	plant_AP-2-like	Sp1	GCN4_motif	MBS	circadian	RY-element	O2-site	CAG-motif	LTR	3-AF1 binding site	A-box	C-box	SARE	sbp-CMA1c	TATC-box	Box II	Box III	LAMP-element	TCT-motif	TCA-element
Lily01G14750	0	0	0	0	0	2	0	0	0	0	0	0	0	0	0	1	0	0	0	0	0	0	1	0	0	0	0	0	0	0	1	0	0	1	0	2	0	0	0	1	0	0	0	0	0	1	1	0	0
Lily01G18690	0	1	0	4	0	0	0	1	0	0	0	0	0	4	0	0	0	0	0	0	0	0	2	0	0	0	2	0	0	0	0	0	0	0	0	0	0	1	1	0	0	0	0	0	0	0	0	0	0
Lily01G43180	0	0	0	0	0	3	1	0	0	1	0	0	0	4	0	1	0	0	0	5	5	0	1	1	0	0	0	0	0	0	1	0	1	0	1	0	0	0	0	0	0	0	0	0	0	0	0	1	1
Lily01G43460	0	0	0	1	0	0	1	0	1	0	0	0	0	4	0	1	1	1	0	1	1	1	2	1	0	0	0	0	0	0	0	0	1	1	2	0	1	0	0	1	0	0	0	1	0	0	0	0	1
Lily01G43470	0	0	0	1	1	3	0	0	0	0	0	0	0	0	0	0	0	0	0	3	3	0	2	1	0	0	0	0	0	0	0	0	1	0	0	0	0	0	0	1	0	0	0	0	0	0	0	1	1
Lily01G43480	0	0	0	1	0	0	1	0	0	0	0	0	0	0	0	1	1	2	0	1	1	1	2	2	0	0	0	0	0	0	0	1	2	0	0	1	0	0	0	0	0	0	0	1	0	0	0	0	0
Lily01G88330	0	0	0	3	0	2	0	0	1	0	0	0	0	0	0	0	0	0	1	1	1	1	1	1	1	0	0	1	0	0	0	0	1	0	0	0	0	1	0	3	0	0	0	0	0	1	0	0	1
Lily02G24290	0	0	0	3	0	0	0	0	2	0	0	1	0	3	0	0	0	0	0	2	2	0	1	1	0	0	1	0	1	0	1	5	1	0	0	0	0	1	0	2	0	0	0	0	1	0	0	1	0
Lily02G24540	0	0	0	2	1	0	0	0	0	0	0	0	0	7	0	0	0	0	0	2	2	0	2	1	1	0	0	0	0	0	0	0	1	0	1	1	0	1	0	0	0	0	0	0	0	0	1	5	0
Lily02G24620	0	0	0	1	2	0	0	0	1	1	0	0	0	6	0	0	0	0	0	0	0	0	1	1	1	0	0	0	0	0	1	0	1	0	0	0	0	1	1	2	0	0	0	0	0	0	0	0	0
Lily02G32740	0	0	1	0	2	1	1	0	0	0	0	0	0	2	0	0	0	0	1	3	3	1	0	1	0	0	0	0	1	0	0	0	1	0	1	1	0	0	0	0	0	0	0	0	0	0	0	0	0
Lily02G43160	0	0	0	3	0	1	1	0	0	0	0	0	0	1	0	0	0	0	0	4	4	1	2	0	1	0	0	0	0	0	0	0	0	0	0	1	0	0	0	0	0	0	0	0	0	0	0	0	2
Lily02G66700	1	0	0	0	0	1	0	0	0	0	0	0	0	1	0	0	0	0	0	4	4	1	2	0	0	0	0	0	0	0	0	0	0	0	0	0	0	0	0	1	0	0	0	0	0	0	0	0	0
Lily03G47980	0	0	0	2	3	0	0	0	0	0	0	0	0	2	0	0	0	1	0	1	1	1	1	0	0	0	0	0	0	0	0	0	0	0	0	0	0	1	0	0	0	0	0	0	0	0	0	1	0
Lily03G48880	0	0	0	1	1	0	0	0	0	0	0	0	0	7	0	0	0	1	0	6	6	0	0	0	0	0	0	0	0	0	1	1	0	0	0	0	0	1	0	1	0	0	0	0	0	0	1	0	0
Lily04G10780	0	1	0	0	1	0	0	0	0	0	1	0	0	2	0	0	0	0	1	1	1	0	3	1	0	0	1	0	0	0	0	0	1	0	0	1	0	0	0	0	0	0	0	1	1	0	0	0	0
Lily05G58530	0	0	0	1	1	2	1	0	1	0	0	0	0	1	1	0	1	0	0	0	0	0	2	0	0	0	0	0	0	0	0	0	0	0	0	0	0	0	0	0	0	0	0	1	0	0	0	0	1
Lily08G12710	0	0	0	1	0	3	0	0	0	1	0	0	0	1	0	1	0	1	1	1	2	1	2	0	0	0	1	0	0	1	4	0	0	2	0	1	0	4	0	0	0	0	0	1	0	0	0	0	0
Lily08G33190	0	1	0	1	1	0	0	0	1	0	0	0	0	3	0	0	0	0	1	1	1	1	4	1	0	0	1	0	0	0	1	1	1	0	0	2	0	2	0	0	0	0	0	0	0	0	0	1	0
Lily09G29250	0	0	0	4	0	0	0	0	0	0	0	0	0	3	0	0	0	0	0	1	1	0	1	1	0	0	0	0	0	0	0	0	1	0	0	0	0	0	0	0	0	0	0	0	0	0	0	0	0
Lily09G29300	0	1	0	1	0	2	1	1	0	0	0	0	0	0	0	0	0	0	0	0	0	0	1	0	0	0	0	0	0	0	1	0	0	1	0	1	0	0	0	1	0	0	0	0	0	0	0	3	0
Lily09G29350	0	0	0	3	0	0	0	0	0	0	0	0	0	3	0	0	0	0	0	2	2	0	2	1	1	1	0	0	0	0	0	0	1	0	0	0	0	0	0	0	0	0	0	0	0	0	0	0	0
Lily09G29520	0	1	0	0	0	1	1	1	0	0	0	0	0	11	0	0	1	1	7	1	1	1	1	1	0	0	0	0	0	0	1	0	1	0	0	1	0	0	0	1	0	0	0	0	1	0	0	2	0
Lily09G29590	0	1	0	1	0	2	2	1	0	0	0	0	0	0	0	0	0	0	0	1	1	0	1	0	0	0	0	0	0	0	1	0	0	1	0	1	0	0	0	1	0	0	0	0	0	0	0	3	0
Lily09G29840	0	0	0	0	2	1	1	0	0	0	0	0	0	0	0	0	0	0	1	3	3	0	1	0	1	1	0	0	0	0	0	0	0	1	0	0	0	0	1	0	0	0	1	0	0	0	0	2	1
Lily09G32670	0	0	0	3	0	1	1	0	0	0	0	0	1	2	0	0	1	0	0	4	4	0	1	0	0	0	0	0	0	0	1	0	0	0	0	1	0	2	0	1	0	1	0	1	0	0	0	1	0
Lily09G53480	0	1	0	1	1	1	0	0	0	0	0	0	0	2	0	1	0	0	0	0	0	0	1	2	0	0	1	0	0	1	2	1	2	2	0	0	0	1	0	1	0	0	0	0	0	0	0	0	0
Lily10G29580	0	1	0	3	1	1	0	0	2	0	0	1	0	5	0	1	1	0	0	1	1	0	1	0	0	0	0	0	1	0	0	0	0	0	0	1	0	2	0	0	0	0	0	1	1	0	0	1	0
Lily10G46000	0	1	0	5	0	3	1	0	1	0	0	0	0	0	0	0	0	0	0	2	2	0	0	0	0	0	0	0	0	0	0	0	0	0	0	0	0	0	0	0	0	0	0	0	0	0	0	0	0
Lily10G46010	0	1	0	4	1	2	0	0	0	0	0	0	0	3	0	0	0	2	0	2	2	0	0	0	1	0	0	0	0	0	1	0	0	0	0	0	0	0	0	1	0	0	0	1	1	0	0	2	0
Lily10G46020	0	1	0	6	0	4	0	0	0	0	0	0	1	3	0	0	0	1	0	4	4	0	1	0	0	0	0	0	0	0	0	1	0	0	0	0	0	0	0	0	0	0	0	2	0	0	0	0	1
Lily10G46190	0	0	0	2	4	0	2	0	0	0	1	0	0	2	0	3	0	0	0	2	2	0	2	1	0	0	0	0	0	0	0	0	1	0	0	5	1	0	0	0	0	0	0	0	0	1	0	3	0
Lily10G46280	0	2	0	5	2	1	4	0	1	0	0	0	0	0	0	0	0	0	0	1	1	1	3	2	1	0	0	0	0	0	0	0	2	0	0	2	0	0	0	0	0	0	0	1	0	0	0	1	0
Lily11G15700	0	0	0	2	0	2	0	0	1	1	0	0	0	1	0	0	1	2	0	2	2	0	1	3	0	0	0	0	0	0	0	0	3	1	0	0	1	0	0	0	0	0	0	0	0	0	2	0	0
Lily11G15740	0	1	0	1	0	0	1	0	1	0	0	0	0	2	0	0	0	0	1	2	2	0	3	1	2	0	0	1	0	0	0	0	1	1	0	0	0	0	0	0	0	0	0	0	0	0	0	2	2
Lily11G16430	0	0	0	0	0	0	0	0	0	0	0	0	0	1	0	1	0	0	2	2	2	0	3	1	1	0	0	0	0	0	0	0	1	0	0	0	0	0	0	0	0	0	0	0	0	0	0	0	0
Lily12G15950	0	1	0	7	0	1	1	0	0	0	0	0	0	8	0	0	1	0	0	4	4	0	0	1	0	0	0	0	0	0	0	0	1	0	0	2	0	0	0	0	0	0	0	0	0	0	0	1	0
Lily12G20900	0	0	0	2	0	0	0	0	0	0	0	0	0	2	0	0	0	0	0	2	2	0	1	3	1	0	1	0	0	0	1	0	3	0	0	0	0	0	0	0	1	0	0	0	0	0	0	1	1
Lily12G20910	0	0	0	1	3	1	4	1	0	0	0	0	0	0	0	0	0	0	0	3	3	0	0	0	0	0	0	0	0	0	0	0	0	0	1	0	0	1	0	0	0	0	0	1	0	0	0	1	0
Lily12G20940	0	1	0	2	0	2	1	0	0	0	0	0	0	1	0	0	0	0	1	1	1	1	1	0	0	0	0	0	0	0	0	0	0	0	0	1	0	1	0	0	0	0	0	0	0	0	1	1	0
Lily1967U06840	0	0	0	1	0	1	0	0	0	0	0	0	0	2	0	1	0	0	0	0	0	1	2	1	0	0	1	0	0	0	0	0	1	0	0	2	0	2	0	0	0	0	0	0	0	0	0	0	2
[truncated: 3 more columns]

## Sheet: genetic information
LG01	IGA	gene	715501989	715503140	.	-	.	ID=Lily01G14750;Name=Lily01G14750
LG01	IGA	mRNA	715501989	715503140	.	-	.	ID=Lily01G14750.1;Parent=Lily01G14750;Name=Lily01G14750
LG01	IGA	exon	715502857	715503096	.	-	0	ID=Lily01G14750.1.exon5652;Parent=Lily01G14750.1
LG01	IGA	exon	715502093	715502743	.	-	0	ID=Lily01G14750.1.exon5653;Parent=Lily01G14750.1
LG01	IGA	gene	892814086	892814934	.	-	.	ID=Lily01G18690;Name=Lily01G18690
LG01	IGA	mRNA	892814086	892814934	.	-	.	ID=Lily01G18690.1;Parent=Lily01G18690;Name=Lily01G18690
LG01	IGA	exon	892814713	892814934	.	-	0	ID=Lily01G18690.1.exon7107;Parent=Lily01G18690.1
LG01	IGA	exon	892814086	892814631	.	-	0	ID=Lily01G18690.1.exon7108;Parent=Lily01G18690.1
LG01	IGA	gene	1924335614	1924336661	.	-	.	ID=Lily01G43180;Name=Lily01G43180
LG01	IGA	mRNA	1924335614	1924336661	.	-	.	ID=Lily01G43180.1;Parent=Lily01G43180;Name=Lily01G43180
LG01	IGA	exon	1924336374	1924336661	.	-	0	ID=Lily01G43180.1.exon16630;Parent=Lily01G43180.1
LG01	IGA	exon	1924335614	1924336300	.	-	0	ID=Lily01G43180.1.exon16631;Parent=Lily01G43180.1
LG01	IGA	gene	1938888423	1938889458	.	-	.	ID=Lily01G43460;Name=Lily01G43460
LG01	IGA	mRNA	1938888423	1938889458	.	-	.	ID=Lily01G43460.1;Parent=Lily01G43460;Name=Lily01G43460
LG01	IGA	exon	1938889171	1938889458	.	-	0	ID=Lily01G43460.1.exon16727;Parent=Lily01G43460.1
LG01	IGA	exon	1938888423	1938889097	.	-	0	ID=Lily01G43460.1.exon16728;Parent=Lily01G43460.1
LG01	IGA	gene	1939333344	1939350682	.	-	.	ID=Lily01G43470;Name=Lily01G43470
LG01	IGA	mRNA	1939333344	1939350682	.	-	.	ID=Lily01G43470.1;Parent=Lily01G43470;Name=Lily01G43470
LG01	IGA	exon	1939350614	1939350682	.	-	0	ID=Lily01G43470.1.exon16729;Parent=Lily01G43470.1
LG01	IGA	exon	1939339499	1939339969	.	-	0	ID=Lily01G43470.1.exon16730;Parent=Lily01G43470.1
LG01	IGA	exon	1939333344	1939333529	.	-	0	ID=Lily01G43470.1.exon16731;Parent=Lily01G43470.1
LG01	IGA	gene	1939473757	1939474792	.	-	.	ID=Lily01G43480;Name=Lily01G43480
LG01	IGA	mRNA	1939473757	1939474792	.	-	.	ID=Lily01G43480.1;Parent=Lily01G43480;Name=Lily01G43480
LG01	IGA	exon	1939473757	1939474431	.	-	0	ID=Lily01G43480.1.exon16732;Parent=Lily01G43480.1
LG01	IGA	exon	1939474505	1939474792	.	-	0	ID=Lily01G43480.1.exon16733;Parent=Lily01G43480.1
LG01	IGA	gene	3862411715	3862412236	.	-	.	ID=Lily01G88330;Name=Lily01G88330
LG01	IGA	mRNA	3862411715	3862412236	.	-	.	ID=Lily01G88330.1;Parent=Lily01G88330;Name=Lily01G88330
LG01	IGA	exon	3862411868	3862412236	.	-	0	ID=Lily01G88330.1.exon34004;Parent=Lily01G88330.1
LG01	IGA	exon	3862411715	3862411834	.	-	0	ID=Lily01G88330.1.exon34005;Parent=Lily01G88330.1
LG02	IGA	gene	1114230347	1114231917	.	+	.	ID=Lily02G24290;Name=Lily02G24290
LG02	IGA	mRNA	1114230347	1114231917	.	+	.	ID=Lily02G24290.1;Parent=Lily02G24290;Name=Lily02G24290
LG02	IGA	exon	1114230941	1114231150	.	+	0	ID=Lily02G24290.1.exon47002;Parent=Lily02G24290.1
LG02	IGA	exon	1114231225	1114231446	.	+	0	ID=Lily02G24290.1.exon47003;Parent=Lily02G24290.1
LG02	IGA	gene	1126068251	1126069364	.	-	.	ID=Lily02G24540;Name=Lily02G24540
LG02	IGA	mRNA	1126068251	1126069364	.	-	.	ID=Lily02G24540.1;Parent=Lily02G24540;Name=Lily02G24540
LG02	IGA	exon	1126069070	1126069324	.	-	0	ID=Lily02G24540.1.exon47111;Parent=Lily02G24540.1
LG02	IGA	exon	1126068433	1126068990	.	-	0	ID=Lily02G24540.1.exon47112;Parent=Lily02G24540.1
LG02	IGA	gene	1129789752	1129791666	.	+	.	ID=Lily02G24620;Name=Lily02G24620
LG02	IGA	mRNA	1129789752	1129791666	.	+	.	ID=Lily02G24620.1;Parent=Lily02G24620;Name=Lily02G24620
LG02	IGA	exon	1129790368	1129790634	.	+	0	ID=Lily02G24620.1.exon47144;Parent=Lily02G24620.1
LG02	IGA	exon	1129790716	1129791318	.	+	0	ID=Lily02G24620.1.exon47145;Parent=Lily02G24620.1
LG02	IGA	gene	1440539467	1440577699	.	-	.	ID=Lily02G32740;Name=Lily02G32740
LG02	IGA	mRNA	1440539467	1440577699	.	-	.	ID=Lily02G32740.1;Parent=Lily02G32740;Name=Lily02G32740
LG02	IGA	exon	1440577265	1440577510	.	-	0	ID=Lily02G32740.1.exon50366;Parent=Lily02G32740.1
LG02	IGA	exon	1440539911	1440541263	.	-	0	ID=Lily02G32740.1.exon50367;Parent=Lily02G32740.1
LG02	IGA	gene	1771967413	1771972829	.	+	.	ID=Lily02G43160;Name=Lily02G43160
LG02	IGA	mRNA	1771967413	1771972829	.	+	.	ID=Lily02G43160.1;Parent=Lily02G43160;Name=Lily02G43160
LG02	IGA	exon	1771972797	1771972829	.	+	0	ID=Lily02G43160.1.exon54647;Parent=Lily02G43160.1
LG02	IGA	exon	1771971030	1771971665	.	+	0	ID=Lily02G43160.1.exon54648;Parent=Lily02G43160.1
LG02	IGA	exon	1771967413	1771967664	.	+	0	ID=Lily02G43160.1.exon54649;Parent=Lily02G43160.1
LG02	IGA	gene	2830400171	2830472499	.	+	.	ID=Lily02G66700;Name=Lily02G66700
LG02	IGA	mRNA	2830400171	2830472499	.	+	.	ID=Lily02G66700.1;Parent=Lily02G66700;Name=Lily02G66700
LG02	IGA	exon	2830400277	2830400504	.	+	0	ID=Lily02G66700.1.exon63939;Parent=Lily02G66700.1
LG02	IGA	exon	2830471446	2830472252	.	+	0	ID=Lily02G66700.1.exon63940;Parent=Lily02G66700.1
LG03	IGA	gene	1523556206	1523569234	.	-	.	ID=Lily03G47980;Name=Lily03G47980
LG03	IGA	mRNA	1523556206	1523569234	.	-	.	ID=Lily03G47980.1;Parent=Lily03G47980;Name=Lily03G47980
LG03	IGA	exon	1523568764	1523569135	.	-	0	ID=Lily03G47980.1.exon90316;Parent=Lily03G47980.1
LG03	IGA	exon	1523558577	1523559845	.	-	0	ID=Lily03G47980.1.exon90317;Parent=Lily03G47980.1
LG03	IGA	gene	1553435427	1553444564	.	-	.	ID=Lily03G48880;Name=Lily03G48880
LG03	IGA	mRNA	1553435427	1553444564	.	-	.	ID=Lily03G48880.1;Parent=Lily03G48880;Name=Lily03G48880
LG03	IGA	exon	1553435427	1553436524	.	-	0	ID=Lily03G48880.1.exon90669;Parent=Lily03G48880.1
LG03	IGA	exon	1553444133	1553444564	.	-	0	ID=Lily03G48880.1.exon90670;Parent=Lily03G48880.1
LG04	IGA	gene	341021219	341023551	.	-	.	ID=Lily04G10780;Name=Lily04G10780
LG04	IGA	mRNA	341021219	341023551	.	-	.	ID=Lily04G10780.1;Parent=Lily04G10780;Name=Lily04G10780
LG04	IGA	exon	341023205	341023450	.	-	0	ID=Lily04G10780.1.exon110714;Parent=Lily04G10780.1
LG04	IGA	exon	341021998	341023131	.	-	0	ID=Lily04G10780.1.exon110715;Parent=Lily04G10780.1
LG05	IGA	gene	2129756655	2129758456	.	+	.	ID=Lily05G58530;Name=Lily05G58530
LG05	IGA	mRNA	2129756655	2129758456	.	+	.	ID=Lily05G58530.1;Parent=Lily05G58530;Name=Lily05G58530
LG05	IGA	exon	2129756731	2129756970	.	+	0	ID=Lily05G58530.1.exon164657;Parent=Lily05G58530.1
LG05	IGA	exon	2129757736	2129758302	.	+	0	ID=Lily05G58530.1.exon164658;Parent=Lily05G58530.1
LG08	IGA	gene	443163668	443164279	.	-	.	ID=Lily08G12710;Name=Lily08G12710
LG08	IGA	mRNA	443163668	443164279	.	-	.	ID=Lily08G12710.1;Parent=Lily08G12710;Name=Lily08G12710
LG08	IGA	exon	443163984	443164279	.	-	0	ID=Lily08G12710.1.exon229654;Parent=Lily08G12710.1
LG08	IGA	exon	443163668	443163935	.	-	1	ID=Lily08G12710.1.exon229655;Parent=Lily08G12710.1
LG08	IGA	gene	1216121354	1216183437	.	+	.	ID=Lily08G33190;Name=Lily08G33190
LG08	IGA	mRNA	1216121354	1216183437	.	+	.	ID=Lily08G33190.1;Parent=Lily08G33190;Name=Lily08G33190
LG08	IGA	exon	1216121354	1216121437	.	+	0	ID=Lily08G33190.1.exon237702;Parent=Lily08G33190.1
LG08	IGA	exon	1216165434	1216165529	.	+	0	ID=Lily08G33190.1.exon237703;Parent=Lily08G33190.1
LG08	IGA	exon	1216170924	1216172117	.	+	0	ID=Lily08G33190.1.exon237704;Parent=Lily08G33190.1
LG08	IGA	exon	1216182012	1216182077	.	+	0	ID=Lily08G33190.1.exon237705;Parent=Lily08G33190.1
LG08	IGA	exon	1216183279	1216183437	.	+	0	ID=Lily08G33190.1.exon237706;Parent=Lily08G33190.1
LG09	IGA	gene	955446363	955446662	.	-	.	ID=Lily09G29250;Name=Lily09G29250
LG09	IGA	mRNA	955446363	955446662	.	-	.	ID=Lily09G29250.1;Parent=Lily09G29250;Name=Lily09G29250
LG09	IGA	exon	955446363	955446662	.	-	0	ID=Lily09G29250.1.exon262870;Parent=Lily09G29250.1
LG09	IGA	gene	957880321	957881299	.	-	.	ID=Lily09G29300;Name=Lily09G29300
LG09	IGA	mRNA	957880321	957881299	.	-	.	ID=Lily09G29300.1;Parent=Lily09G29300;Name=Lily09G29300
LG09	IGA	exon	957880990	957881208	.	-	0	ID=Lily09G29300.1.exon262883;Parent=Lily09G29300.1
LG09	IGA	exon	957880449	957880931	.	-	0	ID=Lily09G29300.1.exon262884;Parent=Lily09G29300.1
LG09	IGA	gene	960678424	960678723	.	-	.	ID=Lily09G29350;Name=Lily09G29350
LG09	IGA	mRNA	960678424	960678723	.	-	.	ID=Lily09G29350.1;Parent=Lily09G29350;Name=Lily09G29350
LG09	IGA	exon	960678424	960678723	.	-	0	ID=Lily09G29350.1.exon262896;Parent=Lily09G29350.1
LG09	IGA	gene	965983549	965984308	.	-	.	ID=Lily09G29520;Name=Lily09G29520
LG09	IGA	mRNA	965983549	965984308	.	-	.	ID=Lily09G29520.1;Parent=Lily09G29520;Name=Lily09G29520
LG09	IGA	exon	965984090	965984308	.	-	0	ID=Lily09G29520.1.exon262930;Parent=Lily09G29520.1
LG09	IGA	exon	965983549	965984031	.	-	0	ID=Lily09G29520.1.exon262931;Parent=Lily09G29520.1
LG09	IGA	gene	968708028	968709147	.	-	.	ID=Lily09G29590;Name=Lily09G29590
LG09	IGA	mRNA	968708028	968709147	.	-	.	ID=Lily09G29590.1;Parent=Lily09G29590;Name=Lily09G29590
LG09	IGA	exon	968708815	968709033	.	-	0	ID=Lily09G29590.1.exon262947;Parent=Lily09G29590.1
LG09	IGA	exon	968708274	968708756	.	-	0	ID=Lily09G29590.1.exon262948;Parent=Lily09G29590.1
LG09	IGA	gene	987961896	987962886	.	+	.	ID=Lily09G29840;Name=Lily09G29840
LG09	IGA	mRNA	987961896	987962886	.	+	.	ID=Lily09G29840.1;Parent=Lily09G29840;Name=Lily09G29840
LG09	IGA	exon	987961990	987962208	.	+	0	ID=Lily09G29840.1.exon263038;Parent=Lily09G29840.1
LG09	IGA	exon	987962269	987962727	.	+	0	ID=Lily09G29840.1.exon263039;Parent=Lily09G29840.1
LG09	IGA	gene	1101177247	1101178454	.	-	.	ID=Lily09G32670;Name=Lily09G32670
LG09	IGA	mRNA	1101177247	1101178454	.	-	.	ID=Lily09G32670.1;Parent=Lily09G32670;Name=Lily09G32670
LG09	IGA	exon	1101178150	1101178359	.	-	0	ID=Lily09G32670.1.exon264168;Parent=Lily09G32670.1
LG09	IGA	exon	1101177435	1101178082	.	-	0	ID=Lily09G32670.1.exon264169;Parent=Lily09G32670.1
LG09	IGA	gene	2119606929	2119629650	.	+	.	ID=Lily09G53480;Name=Lily09G53480
LG09	IGA	mRNA	2119606929	2119629650	.	+	.	ID=Lily09G53480.1;Parent=Lily09G53480;Name=Lily09G53480
LG09	IGA	exon	2119629534	2119629650	.	+	0	ID=Lily09G53480.1.exon271846;Parent=Lily09G53480.1
LG09	IGA	exon	2119609874	2119610230	.	+	0	ID=Lily09G53480.1.exon271847;Parent=Lily09G53480.1
LG09	IGA	exon	2119606929	2119607141	.	+	0	ID=Lily09G53480.1.exon271848;Parent=Lily09G53480.1
LG10	IGA	gene	991040219	991041270	.	+	.	ID=Lily10G29580;Name=Lily10G29580
LG10	IGA	mRNA	991040219	991041270	.	+	.	ID=Lily10G29580.1;Parent=Lily10G29580;Name=Lily10G29580
LG10	IGA	exon	991040257	991040457	.	+	0	ID=Lily10G29580.1.exon288125;Parent=Lily10G29580.1
LG10	IGA	exon	991040531	991040914	.	+	0	ID=Lily10G29580.1.exon288126;Parent=Lily10G29580.1
LG10	IGA	gene	1745770991	1745771866	.	+	.	ID=Lily10G46000;Name=Lily10G46000
LG10	IGA	mRNA	1745770991	1745771866	.	+	.	ID=Lily10G46000.1;Parent=Lily10G46000;Name=Lily10G46000
LG10	IGA	exon	1745771044	1745771265	.	+	0	ID=Lily10G46000.1.exon294383;Parent=Lily10G46000.1
LG10	IGA	exon	1745771350	1745771724	.	+	0	ID=Lily10G46000.1.exon294384;Parent=Lily10G46000.1
LG10	IGA	gene	1746536372	1746537248	.	+	.	ID=Lily10G46010;Name=Lily10G46010
LG10	IGA	mRNA	1746536372	1746537248	.	+	.	ID=Lily10G46010.1;Parent=Lily10G46010;Name=Lily10G46010
LG10	IGA	exon	1746536467	1746536688	.	+	0	ID=Lily10G46010.1.exon294385;Parent=Lily10G46010.1
LG10	IGA	exon	1746536773	1746537225	.	+	0	ID=Lily10G46010.1.exon294386;Parent=Lily10G46010.1
LG10	IGA	gene	1746679086	1746679946	.	+	.	ID=Lily10G46020;Name=Lily10G46020
LG10	IGA	mRNA	1746679086	1746679946	.	+	.	ID=Lily10G46020.1;Parent=Lily10G46020;Name=Lily10G46020
LG10	IGA	exon	1746679182	1746679403	.	+	0	ID=Lily10G46020.1.exon294387;Parent=Lily10G46020.1
LG10	IGA	exon	1746679488	1746679856	.	+	0	ID=Lily10G46020.1.exon294388;Parent=Lily10G46020.1
LG10	IGA	gene	1754094415	1754095659	.	-	.	ID=Lily10G46190;Name=Lily10G46190
LG10	IGA	mRNA	1754094415	1754095659	.	-	.	ID=Lily10G46190.1;Parent=Lily10G46190;Name=Lily10G46190
LG10	IGA	exon	1754095299	1754095427	.	-	0	ID=Lily10G46190.1.exon294458;Parent=Lily10G46190.1
LG10	IGA	exon	1754094672	1754095145	.	-	0	ID=Lily10G46190.1.exon294459;Parent=Lily10G46190.1
LG10	IGA	gene	1757279784	1757280877	.	+	.	ID=Lily10G46280;Name=Lily10G46280
LG10	IGA	mRNA	1757279784	1757280877	.	+	.	ID=Lily10G46280.1;Parent=Lily10G46280;Name=Lily10G46280
LG10	IGA	exon	1757279878	1757280081	.	+	0	ID=Lily10G46280.1.exon294494;Parent=Lily10G46280.1
LG10	IGA	exon	1757280235	1757280726	.	+	0	ID=Lily10G46280.1.exon294495;Parent=Lily10G46280.1
LG11	IGA	gene	522712632	522984252	.	+	.	ID=Lily11G15700;Name=Lily11G15700
LG11	IGA	mRNA	522712632	522984252	.	+	.	ID=Lily11G15700.1;Parent=Lily11G15700;Name=Lily11G15700
LG11	IGA	exon	522712632	522712886	.	+	0	ID=Lily11G15700.1.exon306390;Parent=Lily11G15700.1
LG11	IGA	exon	522983863	522984252	.	+	0	ID=Lily11G15700.1.exon306391;Parent=Lily11G15700.1
LG11	IGA	gene	523295670	523296895	.	+	.	ID=Lily11G15740;Name=Lily11G15740
LG11	IGA	mRNA	523295670	523296895	.	+	.	ID=Lily11G15740.1;Parent=Lily11G15740;Name=Lily11G15740
LG11	IGA	exon	523295716	523296015	.	+	0	ID=Lily11G15740.1.exon306406;Parent=Lily11G15740.1
LG11	IGA	exon	523296223	523296786	.	+	0	ID=Lily11G15740.1.exon306407;Parent=Lily11G15740.1
LG11	IGA	gene	544565817	544568512	.	-	.	ID=Lily11G16430;Name=Lily11G16430
LG11	IGA	mRNA	544565817	544568512	.	-	.	ID=Lily11G16430.1;Parent=Lily11G16430;Name=Lily11G16430
LG11	IGA	exon	544568010	544568228	.	-	0	ID=Lily11G16430.1.exon306632;Parent=Lily11G16430.1
LG11	IGA	exon	544566844	544567935	.	-	0	ID=Lily11G16430.1.exon306633;Parent=Lily11G16430.1
LG12	IGA	gene	546911426	546912376	.	-	.	ID=Lily12G15950;Name=Lily12G15950
LG12	IGA	mRNA	546911426	546912376	.	-	.	ID=Lily12G15950.1;Parent=Lily12G15950;Name=Lily12G15950
LG12	IGA	exon	546912116	546912337	.	-	0	ID=Lily12G15950.1.exon330474;Parent=Lily12G15950.1
LG12	IGA	exon	546911523	546912053	.	-	0	ID=Lily12G15950.1.exon330475;Parent=Lily12G15950.1
LG12	IGA	gene	695461900	695539483	.	-	.	ID=Lily12G20900;Name=Lily12G20900
LG12	IGA	mRNA	695461900	695539483	.	-	.	ID=Lily12G20900.1;Parent=Lily12G20900;Name=Lily12G20900
LG12	IGA	exon	695539066	695539353	.	-	0	ID=Lily12G20900.1.exon332522;Parent=Lily12G20900.1
LG12	IGA	exon	695538205	695538969	.	-	0	ID=Lily12G20900.1.exon332523;Parent=Lily12G20900.1
LG12	IGA	gene	695689937	695691483	.	-	.	ID=Lily12G20910;Name=Lily12G20910
LG12	IGA	mRNA	695689937	695691483	.	-	.	ID=Lily12G20910.1;Parent=Lily12G20910;Name=Lily12G20910
LG12	IGA	exon	695691089	695691376	.	-	0	ID=Lily12G20910.1.exon332524;Parent=Lily12G20910.1
LG12	IGA	exon	695690235	695690969	.	-	0	ID=Lily12G20910.1.exon332525;Parent=Lily12G20910.1
LG12	IGA	gene	696836776	697167182	.	+	.	ID=Lily12G20940;Name=Lily12G20940
LG12	IGA	mRNA	696836776	697167182	.	+	.	ID=Lily12G20940.1;Parent=Lily12G20940;Name=Lily12G20940
LG12	IGA	exon	696836776	696837063	.	+	0	ID=Lily12G20940.1.exon332529;Parent=Lily12G20940.1
LG12	IGA	exon	697166412	697167182	.	+	0	ID=Lily12G20940.1.exon332530;Parent=Lily12G20940.1
Contig1967	IGA	gene	98118	103737	.	-	.	ID=Lily1967U06840;Name=Lily1967U06840
Contig1967	IGA	mRNA	98118	103737	.	-	.	ID=Lily1967U06840.1;Parent=Lily1967U06840;Name=Lily1967U06840
Contig1967	IGA	exon	98118	98821	.	-	2	ID=Lily1967U06840.1.exon346882;Parent=Lily1967U06840.1
Contig1967	IGA	exon	103482	103737	.	-	0	ID=Lily1967U06840.1.exon346883;Parent=Lily1967U06840.1
