# Supplementary material for: Genome-Wide Identification, Expression Analysis of HSF Gene Family in Lanzhou Lily (Lilium davidii var. unicolor) and Screening of Key Genes LdHSF10 and LdHSF40 in Response to High-Temperature Stress
Source: Plants (Basel). 2026 Apr 27;15(9):1330. doi: 10.3390/plants15091330 (PMC13164605; doi:10.3390/plants15091330)
Supplement: Supplementary file 1 [file plants-15-01330-s001.zip › lily.HSF.cds.fasta]

>Lily01G14750
ATGGCCGACGGCTCCTGGTCCCCCTCCTCCGCTGACCAGCACAAGCCCGTCCCGGCGCCA
TTCCTCACAAAAACCTACCAGCTCGTCGACGACCCCTCCACCGATCACATCGTCTCCTGG
GGCGACGATCGCACCTCCACCTTCGTCGTCTGGCGGCCGCCGGAGTTCGCCCGCGACCTC
CTCCCCAACTACTTCAAGCACAACAACTTCTCCTCCTTCGTTCGCCAGCTCAACACCTAC
GGTTTCCGGAAGGTGGTGCCGGAGCGGTGGGAGTTCGCCAACGAGTTCTTCCGCAAAGGC
GACAAGCAGCTGCTCTGTGAGATCCACCGCCGGAAGACTTCAGCTACGGCGGCGGCTGCT
GCCTGCTCACTGTCGCCGCAGCAGTCAATCCCGATGTCTTTCCCCATCCACCACCTCCCC
ATGTACCACCAGCGGCTCCCGCCGCCGCAGTGGACGGAGCAGCCGCCGCCGCGCGGCGGC
GCTGAGGCGATGATGGAGGAGAACGAGCGGCTGCGGCGGAGCAACGCGGCGCTGATGTCG
GAGCTGGCGCACATGCGGAAGTTGTATAATGATATAATATATTTTGTTCAGAATCATGTT
CAACCGGCGGCAGCGCCGAGCGGCGCTGCCGCCGGAGCCTTCGGCCTTCCGGCGGCGGGG
ATGAACTCTGGGAGTACGACGTCGAGTAGCTCGCTGACGATTGCGGAGGAGCAGAATGGT
AGTAATGGGGAGAGTAGTAGGGGGTGTCCGAAGCTGTTTGGGGTGAGTCTTGGCGGCGGC
GGAGGGAATAAGCGGCCGGCTGCGGCGGAGGAGGCGGCGTCGCCGGCGACGAAACCGAGA
TTTGTGTTGAGGGACAGTGATTTGGGGCTGAACTCTGTATCGTTTGACTGA
>Lily01G18690
ATGGCAGCGAAGGCCCGACCGCCAGCCGGACCCTTGCCGACTGCGTTCTTAAAGAAGACG
TACGAGCTTGTCAACGACCACTTAGTGGACAAAATCATCTCATGGAATGCCGACGGCTCG
ACCTTCATCATATGGTGCCCCGGCGACTTGGCTCGGGATCTCCTGCCCCAGAAATTTAAG
CACAACAAGCTTTCCAGCTTCAACCGCCAGCTGAACACCTACGGTTTCAAAAAGTTGTCA
CCAGATCGATGGGAATTTGCTCACGAGTTCTTCCGCAGGGGCCAGGAGGGTCTCCTGGGT
CGGATCAATCGACAAAAGAGCTCTCCAGCGGCAGCAGCGGCAGCCAACTCTGGAAAATAT
CCGATCCCTTCTTCCGACTCAGGAAAATATCCGATCCCTTCTTCCGACTCGAACTGCGGG
CTTACCGTGCTGATGGAGGAGAACGAGCAGTTGAAGAGCGAGAAAGCTCGGCTTACCTCT
GAGAACAAGAAATTAAAGAGCGTATGTGACAGCATACGGCACCTGGTCTCAAACCATAGC
TTCAGGGGCAGTGGTAGCGGAGGTAAATTCGAGGCAGAGGAGGCACCGGTGATCACTGAA
GCTGAGGGGAGCAGAAATATGGATGCCCAGATGGAGGCAACGTTGGGGTCGGAAGAGTCT
GAATTTTTTCCCGGCGAGGAGGAGCTCAGCCTCAGGCTGTCGCTGCCGCACTTGCCCAAC
AAGAGAGCGTGGAATGGACACTTTCGTCCACCAACATCACAGAACTAG
>Lily01G43180
ATGGATGACTTTGTGACCATGAAGATGGAAGACAACAAGGCGACGGAGGAGCTGGCAGCA
GCAGATCTCCCTCAACCGATGCTTGGCCTGCACGACATAGCCCCACCGACGTTCCTGACG
AAGAAGTTCGACATGGTGGAGGACCCGCAGACCAACAAAGTTGTCTCTTGGAGCCGTGCC
CGTAACAGCTTCATCGTGTGGGGCAGCAATAGATTCTCCACCACCCTGCTCCCAAGGTAC
TTCAAGCACAACAACTTCTCCAGCTTCATCCGCCAGCTTAATACCTATGGTTTTCGAAAG
GTGGATCCGGAGAGATTTGAGTTCGCCCAGAAGCAGTTTCTCGGAGGCCAGAGGCAACTC
CTGAAAAACATCAAGAGGCGGCGGAACGTCGGCCTGAGCTCTACGGGAGCTTGCGTAGAA
ATCGGGGGTACGGAGGTCGACAAGCTGAGGAAGGACCGGAGCATGCTGATGAGGGAGATC
CTGAAGCTCCGACAACAGCAGGTGAACTTGCAGGCTCATCTCACTGCAATGGAGAAGCGG
ATTCAGAACAGTGAACTGCGACATCAACAGACGATGACACTCCTGGCTAGGACTCTCAAG
GAGTCATCCCTCGTCAAACAGCTCCTTGTGCAAGCGAATGTTTTCAATGGTAGTTGTAAG
AAGAGGAGATTGACAGCTAGCTTGAGTACTGGGAACCTGTTGTTGTATAAAGAATTAGAG
CCGGATCAGGAGACTGAGACGCTAGTCTCAGTGATGGAAAATGATGCGGGGTGCTCCAGC
ATTGATCCGAGAAACGAAGAAATGGTTGTGGAATCTACCCAGAATGGCTCAAAGGCGGAC
AATTATGTTACATGGGAGGAGTTGCTAAATGTGGGGTATGGTATCAGAGTCGAGGGGGGA
CAACGAGATCAGGCAGAGATTGAAGTCCCGGTGGAGGAAGTGGTACTAGAGTCGAAGAGT
GACGGGGAAATCTGA
>Lily01G43460
ATGGATAGCTTTGTCACCGTGAAGTTGGACGACGACGAGGCGATGGAGGGGCTGGCAGCA
GCGGATCTCCCTCAACCGTTTCCTGGCCTGCACGATATATCCCCACCGCCCTTCCTGACG
AAGACGTTCGACATGGTGGAGGACCCGCGGACCAACGAGATTGTCTCTTGGAGCCGTGCC
CGCAACAGCTTCATCGTGTGGGACTGCCACAGATTCTCGACCATCCTGCTTCCCAGTTAC
TTCAAGCACAACAACTTCTCCAGCTTCATCCGCCAGCTGAATACTTATGGTTTTCGAAAG
GTGAATCCCGAGAGATTTGAGTTTGCCCAGGAGCAGTTTCTCGGAGGACAGAGGCAACTT
CTGAAGAACATCAAGAGGCGGCAGAACGTCGGCCAGGGCTCAACCAGAGCTTGTGTGGAA
GTTGAGAAATTTTGTTTTGAGACGGAGGTTGACCGGCTGAGGAGGGACCGGAACATGTTG
ATGAGGGAGACCCTGAAGCTCCGGCAGCAGCATGTGAACTTGCAGGCTCATCTCACTGCA
ATGGAGGAGCGGGTTCAGAACAGTGAACGGCTGCATCAGCAAACGATGACACTCTTGGTT
AGGGCTCTCAAGGAGCCATTTTTCGTCCAGAAACTCCTTACACATGCGAAGGTTTTCAGT
GGTAGTTGCAAGAAGAAGAGATTGACAGCTAGCTCGAGTGCTGAGAACCAGCTATTGTAT
GAAGAAGTAGAACCAGAGCCAGAGCAAGAGATGGAGATGGAGATGCTCTTTTCAGTGATG
GAAAATGGTGTGGGGAGCTCGAGCATTAATCCGAAAAATAAAGAAGTGGATATGGAGTTA
ACCCAGGGCAGCTCCAGCATTGATCCGAGAAATGAAGTGGTTATGGAGTCTACCAAGAAT
GGCTCAAAGATGGGCATTGATTTTACATTGGAGGAGCTTCTAAATGAAAGGTTTCTTACT
TGA
>Lily01G43470
ATGATTTGGTGGGCTGAAGCGGTGAACACGACGTGCTATCTCATCAACCGCTCTCCATCA
TCAGTTATCGTTATCTATCCTACGCCGCACCGCTCTTACGTACCTCTCTGCGTTCGGCTT
CTCAATTCTTTGTACTTATCCCTAATCCATCTGACACATGTTTCATATCTCACCTCGGTT
CCGCATTGTCGTTTTCCCTCTCAATTCCTACTTCTCTCTCAGTCACCCGGCCACCATCAA
ATCACAAACTCCATGAATGGCTTTGTGACCGTGAAATTGGACGGCGCCAAGGCGCCGGAG
GAGCCGGCAGCAGCAGATCTCCCTCATCCGTTTCCTGGCCTGCACGATATAGCCCCACCG
CCGTTCCTGACCAAGACGTTCGACATGGTGGATGACCCGCAGACCAACGAGATTGTCTCT
TGGAGCCGTGCCCGCAACAGCTTCATCGTGTGGGACTGCCACAGATTCTCCACCGTCCTG
CTTCCGAGTTACTTTAAGCACAACAACTTCTCCAGCTTCATCCGCCAGCTAAATACTTAT
TTATTTGAATATAGCCATAGGACTCCAAGGATTATCATCGTTAAGTCACATATACTTATA
TATAGATTTGAGTTTGTATTATCATCGCTTGTATGTTTGTCTAATTTTGGCCTTATCATT
CTTCTGAGTCAAGAGGCCCAACACTTGCTCCCTTGGCCTGACCAAGTTAGGATATTGCTA
CCCTAA
>Lily01G43480
ATGGATGGCTTTGTGACCGTGAAGTTGGACGACGACGAGATGAGGGAGGGGATGGCAGCA
GCGGATCTCCCTCAACCGTTTCCTGGCCTGCACCATATAGCCCCACCGCCCTTCCTCACG
AAGACGTTCGACATGGTGGAGGACCCGCAGACCAACGAGATTGTCTCTTGGAGCCGTACC
CGCAACAGCTTCATCGTGTGGGACTGCCATAGATTCTCCACCATCCTGCTTCCCAGTTAC
TTCAAGCACAACAACTTCTCCAGCTTCATCCGCCAGCTAAATACTTATGGTTTTCGAAAG
GTGAATCCAGAGAGACTTGAGTTTGCGCAGGAGCAGTTTCTCGGAGGACAGAGGCAACTT
CTGAAGAACATCAAGAGGCGGCAGAACGTCGGCCAGGGCTCAACCAGACCTTGTGTTGAA
GTTGAGAAATTTTGTGTTCAGACGGAGGTTGACCGGCTGAGGAGGGACCGGAACATGTTG
ATTAGGGAGACCCTGAAGCTCCGGCAGCAGCATGTCAACTTGCAGGCTCATCTCACTGCA
ATGGAGGAGAGGATGCAGAACAGTGAACGGCTGCATCAGCAAACGATGACACTCCTGGTT
AGGGCTCTCAAGGAGCCATCCTTCGTCCAGAAGCTCCTTGCACATGCGAAGCTTTTCAGT
GGTAGTTGCAAAAAGAAGAGATTGACAGGAAGCTCGAGTGCTGAGTACCAGCTATTGTAT
GAAGAAGTAGAATCAGAGCCAGAGCAAGAGATGGAGATGGAGATGCTCTTTTCAGTGATG
GAAAATGGTGTGGGGAGCTCGAGCATTGATCCGAAAAATAAAGAAGTGAATATGGAGTCA
ACCCAGAGCAGCTCCAGCATTGATCCGAGAAATGAAGTGGTTATGGAGTCTACCAAGAAT
GGCTCGAAGATGGGCATTGATTTTACATGGGAGGAGCTTCTGAATGAGGGGTTTCTTACT
TGA
>Lily01G88330
ATGGGCGATACCCTGACCCTCCAATCCCAATCCCAATCCCAATCCCAATCCCAATCCCAT
CCGCTCCTAGATCTGAGTTTCCGCGGCACCGATCGAGATCTTCGATGGCACCTGCACCGC
CCTCGGCAGAGCTGCCGGCGAAGTCGTTCCCCCCCGGAAGGCAGCAGCCGTACCGGGGGT
TTCTCCCAACTCCATTTTTATCCATGGCCTACCAGATCGTCGACGATCCCACCCTCGACA
ATATCATCTCGTTCCGACAATATCATCTCCTGGAACGAGGACGGATCTACCTTCATCGTC
TGGCGACCGGCGGAATTAGCTCGCGAGCACCTCCCCAAGTTCTTCAAACACAATTATTTC
TCCAGCTTCATCGCTCCCGATCGCTGGGAATTCAGCAATGAGTGCTTCCGTCGCGGCGAG
AGACACCTCCTCTGCGACGTCCACCACCGGGAGACTGCGGCTGCGCCGCCGGTTCCGTCG
CCGCTGTAG
>Lily02G24290
ATGGCGCCTCCGACGTCGTCGTCGGAGCAGGCGGCGGAGTCAGCGGCTCCAGAGGGGCAG
CAGCCGTACCGGTGGTCTCTCCCAACTCCATTCCTAACCAAGACCTACCAGATCGTCGAC
GATACCGCCCTCGAAAATATCATCTCGTGGAACAATGACGGATCTACACACAACAATTTC
TTGGGCTTCCTCCGCCAGCTAAACTCCTATGGATTCAGGAAAATCATCCCTTGTCGATGG
GAATTCGGCAACGAGCGCTTCCTCCGCGGTGAAAGGCACCTCCTCTGCGACATTCGCCAC
CGAAAGGTCCCGGCGGCTGCTTCGCCAGTAACAGCCACCACTGTGACGGCGAACCCGGTG
GCGGCACCAACGCACTCCGCTGAGGAGCATGTTCTGCCGTCAAACTCATCCTCGGGCGTG
GCGGTTGCTTGA
>Lily02G24540
ATGGAGACTCCACCGCCCTCAGCTGAGTCCGCAGGCCTGAAGGGAAAGAAGTTGTACCAC
AGATTTTTCCCAAATCGGTTTTTGGTGGAGACCTACCAGATCGTTGACGATCCTACACTC
GACCATATCATCTCCTGGAACAAGGAAGGCTCCACTTTCATAATCTGGCGTCAGGCAGAA
TTCGCCAGCCAAGTGCTCCCCAAATCCTTCAAACACAACAATTTCACCAGCTTCGTTCGC
CAGCTTAACTCTTATGGATTCAGAAAGATAGTCCCTCTGCAAAATGTAACCTCAGATCGC
TGGGAATTCTTCAACGAGTACTTTCTTCGTGGCGAGAAGCACCTCCTTGGCAACATCCGC
TATCGCCGGAAGGTCAAGGCAGATCCGCCGGCAACTACCGCCTCAGTGACGGGGGCCACC
GCACAGACGTACTCCGTCGAGGAGCAGGTTCTGTCACCCAACTCATCCCTGGGTGTGGAG
GCGCCTCCAACGCCACCTTGTCGGTCTCTATCCCCTGATCTTATAGAGGAAAATGACAAG
TTGAGGAGAGAGAACTCGATGTTGAAGGAGGAGCATGGAAAGATGAAAGTTCTCTGCGAC
GGTATCATGTCATTGACGTGTAATTATTCGGCAAGCCAGCAGGATAGGGAGGTTGTCTCG
CCCGTTGCGACATCAATGGCGATGATGCCGGCAGGGCCAGGGCCGGTCTCGGATGAGGCG
AAGGGTCCGGCTAAGGAGTTGCGGTTGGGGATAGGAGAGAACAAGGCACTGGAGGTAGAC
GGAGTCCGCAATAAAATTGTTGGTGGGGTCTGA
>Lily02G24620
ATGGCACCTCCGCCGCCCTCGACGGAGAAGACAACGGAGTCTGCCGCCCCGGAGGGGCTG
CAGTCGTACCGGGGGTTGCTCCCAACTCCATTCCTAACCAAGACCTACCAGATCGTAGAT
GATCCTGCTCTTGACAATATCATCTCCTGGAACGAGGACGGATCTACCTTCATCGTCTGG
CGCCCGGCGGAATTAGCCAGCGAACTCCTCCCCAAATTTTTCAAGCACAACAATTTCTCC
AGCTTCGTCCGCCAGCTCAATACCTATGGATTCAGGAAAATCGTCCCTGATCGGTGGGAA
TTCGGCAACGAGTTCTTCCGCCGCGGCGAGAGGCACCTCCTCTGCGGCATCCACCGCCGG
AAGGTCACGACGGTTGTGTCACCGGCAACTGCCACCGCTGCGACGGTGATACCGGCGGCC
GCACCGACGCACTCCGCCGAGGAGCAAGTGCTGTCGTCGAACTCATCCCCTGGCGTGGCG
GCGCCTCCGGCGCCGCCTCGTCAGTTCCTGTCTGGCAATCTGATAGAGGAGAATGAGAGG
TTGAGGAAGGAAAACTCGATGCTGATGGAGGAGCTTGGACAGATGAAAGGTCTCTGCGAC
AGTATCATGATATTGATGTCTAAGTATTCTGCAAGCCAGCAGGCAGGGGAGGTGACATCG
CCTGTCTCGGCGGCGACGGCGTTGGAGCTGATGGCGTCAGCGCCGGATGAGGCGGTGGGA
CCGGTGAAAGAGGCAGCACAAGCGATGCTGTTCGGGGTGGTGATAGGGGCAAAGCGGGCA
CGGGAGGAGACTGGGGATGAGAGGGCAGTGTCGGTTAAGTCAGAAGCGGAGTCCGGTGAG
TCGGCGGAGGCTCAGAGCTGGGTTCTGTAG
>Lily02G32740
ATGGAAGACGCCGTGGTCGGGAATGCGCCGGCGGCGAACGCGTACCTGGCCGGGAATGCG
CCGGCGCCCTTCCTGAGCAAGACGTATGAGATGGTTGATGACCCGGCGTCGGACTCCACC
GTGTCGTGGGGCCCCGGGAACAATAGCTTCATTGTTCATAACGTGCCGGAGTTCGCCCGA
GAACTTCTCCCGAAGTACTTCAAGCACAACAACTTCTCCAGCTTCGTTCGGCAACTGAAT
ACCTATGGCTTCAGGAAGGTCGACTCCGATCGTTGGGAATTCGCAAATGAGGGATTCTTA
AGAGGCAAGAAACATTTACTGAGAACCATTGTTAGGAGAAAATCCCAAAATGCACCCAAC
CAACCGCAACATCGTGAAGTACAAACTCAATCAGTAGGTGCTTGTGTTGAGGTTGGGAAT
CTCGGGATGCAGGAAGAAATCGAGCGGCTGAAAAAGGATAAGAACATTCTCATGCAAGAA
CTTATTCTACTGAGGCAGCGCCAGCAGACTTCGGACCGTGAGCTACAGAACTTAGTCCAA
CGACTTCAAGGAATGGAACAACGTCAGAAACAAATGATGTCATTCATGTCCAAGGCGATG
CAAAGCCCTGGGTTTTTAAAGCAGTTCGTTAACCCGAACGACAACGATAGGCGAATAATT
ACCGTGAACAGAAAACGAAGGTTGCCAAGTCAAGAGACCAAGCTGGAGACTGACTACACT
TCTCCTGAAGGTCAAATCATCAAATACCAGCCCTTGATGACTGAAGCCGCAGCAGCAATG
TTTCGACAGATTATGAAGCATGGAACACCTCAGAGGATGGAGCCTTTTGGCAATGAGAAT
TTCTTCATTGACAATATTCATTCACTGGGTGCGGCCGACAACGTAAACAATTCAAGTCGG
AATTCGGGTGCTACCCTTGCAGTGGTCCCCGCCAGTCCAGGAATCTCGCAGCTCTCGGCA
AACTCTGGGTTTCCAGAAATACGTTCATCGGTGCTATCTGAGGTCGAATCGTCTACTGGT
TTGGAAGACATGAGCATGTTATCTCAGGACGGTGTCAACATTCCCGAATTTCCACAGATG
TCGGGAATGGTCTTTGGAAACAACCAGGTTGGTGTTCCGAGGAACTCTCCTGCACCTGAC
ATGGGAAGTGTCTATGTGGGGGCCATTCCAGACGTGGTGGATGGGCTGCCACCTGTTGAG
TCTGAGGGTTTTGCTCCTGATATTGCTCCTGATACCAATATCGATCTCTCGATTGATGAT
GGCCAACTGCCAAGTATTAATGATGTGTTCTGGGAGCAATTCCTCACAAGCCCGCTCCGT
GGTGATGCTGAGGAAGCGGAATCTGTTACTGAGCAGCCGGAGATTGAAAATGGTTGGCAC
AGTGCTCTGGGTTTGGAGGCCCAGGTGGAGCAGCCGCAGCCAGAGAATGGTTGGCACAAT
GCCATGGAGGCTCAGGGGACTGGGGAGCAGAACGAGAATGGTTGGCACAGTGCCATGGAG
GCTCAGGGGAATGAGGAGCAGAACGGATGGCACATTGTGCAGAATATGGACTCCCTCACT
GAACAGATGGGGCTCCTTACATCGGAGAGGAGAATGTGA
>Lily02G43160
ATGAATCCACCGCACCAGTCCATGGCGGCGCTGCCACGGCCGATGGAGGGGCTCCAAGAC
ACCGGCCCTCCGCCGTTTCTAACCAAGACGTTTGATATGGTCGATGATCCCAGCACCAAC
CGGGTCGTCTCGTGGAGCCAGATGGGAAATAGCTTCGTGGTGTGGGATCCCCACGAGTTT
GCCACAACTATGCTGCCACGGTTCTTCAAGCACAGCAACTTCTCCAGCTTCGTGCGCCAG
CTCAATACCTATGGCTTCAAGAAGGTTGTTCCAGATAGATGGGAGTTCGCAAGCGAGGGA
TTTCTGAGAGGCCAGAAGCATCTCCTAAAAACCTTGAGGAGGAGAAGGGCTCCCTCCCAT
CTTCCTTCCCAGCAATCTTCTGCCCAACTCTTTGAGGTCCGTCAATTCGGATTTGATAGA
GAAATTGACCAACTGAGGGATGACAAGAGCATTCTGATGGCTGAGATGGTGAAGCTAAGA
CAGGAGCAGCAGAATACGGGAGCACATCTCATGGCTATGGAGGCAAGGCTGCAAGGCACG
GAGAAGAAGCAGCAGCAGATGATGGCGTTCCTAGCACGTGCACTGCACAACTCCAACTTC
TTACATCAGTCGGCTCAGCGAAATGATAGAAATAAGGAGCTCAAGCAAGCTATTTCGAAG
AAGAGGAGACGTCCTACATATCAAGTATCTACAGGTTTTGATGGAGGGACTAGCAATGGT
CTGGAATGGAGCCCTCCTGTTAAGAATGAAGACAACGAATACAGTTACGAGGTCTCGGAG
CTGGAGAGCTTGGCATTGGAGATCCAGGGATTTGGAAGGAGTTCAGACAGTAGAGAAGAG
CTTGAAGAGAAGGACGAAGGCGAGCTGACTAGTGACGATGATTTGAATGATGTGTTGTTG
GAGTCCAACTCTGAGCATTAA
>Lily02G66700
ATGGCGACCGGGAAGCCGATCGCTGCCGCCGCCCCGCCGTCGGTGGCGCCATTCCTGACC
AAGGTCTTCGACATGGTGGATGACCCCTCGACGGACGCGACGGTGTCGTGGAGCCGCGCC
GGCAACAGCTTCGTGATCTGGGACCACCACACCTTCGGCAAGGACCTCCTCCCTAAATAC
TTCAGGCACAACAATTTCTCCAGCTTCGTCCGCCAACTCAACACCTATGGTTTTCACAAA
GTCGATCCCGATCGATATGAATTTGCGAGTGAAGGTTTTCTAAGGGGTCAAAAGCATTTG
CTAAAGACCATTAGAAGGAGAAAGCCCCCGCATAATACTCCACAACAACAGCTTCCCCAA
GGAAAGCCCCCGTCCGTTGAAGCATGTATTGAGGTTGGAAAATTCGGGCTCGAGGAGGAT
ATCGCAATGCTGAAGAGGGATAAGAACCTTCTGATGCAGGAGCTTGTAAAACTCAGGCAG
CACCATCAGAACTCTAACCTTCAAATACATAACGTGACACGACGTATTCGAGATATGGAA
AGAAATCAACAACAAATGTTGTCATTCTTGGCAATAGTGGTGCAGAGCCCTGGATTTTTA
TCCCAGCTCGTGCAACAGAATGGGAATATCAGGTGGAAGCCTGAGGCAAGTAAGAAAAGA
CGGTTTCCTGCTATTGAGCAGGGTGCTGTGGATGTCGTCGAGTCTTCTGATGGGCAGATT
GTCAAGTACCAGCCTATTCTGACTGAAATGTCAAGTCCGGATCTCGGAACTGTAATGGAT
ACTGATGTTGGAGATCTCCGACCCAAGCAAGGTGATGCTAATGATGGGGATGTCATGTCA
GATGGTGAGGACCCATGGTCGTCTGCAGTTGATGATTTTTCAATGCCTGATTTTTCGGAT
TTTGATCTGGATCAGCTGTTAGCGAGCCCGTTACCAGAGACCAATGCGGAGATTGAGGCC
GCAATACCTGATTTTATCAAAGATCTTGGATTTCCAGAGAAGATGGAATTTTCTGAGAAT
GGCTCTTTTAATTAA
>Lily03G47980
ATGGAAATCCAAAATCTCCAATTCGACCCCTCATCATTCCCTCCCCTCACCCCTCATCAC
CAGGCGCTCCAGATTTCCACTTCATTCCCACTGGAGGCCATTCTCGAACACCCCGCCCAC
ACCGATTCATCATCACCCCCGTCCGGCGGGGTTCCTCGGCCGCTCGAGTCCCTCAACAGC
CCCCAAATCCCCCCATTCCTCTCCAAGACTTACGATCTCGTGGACGACCCGCAGCTCGAC
CCGGTGATCTCGTGGATGCCGGCCGGGGACAGCTTCGTGGTCTGGGACCCCGCGGAGTTC
TCCAGGGCTGTCCTGCCGCGGAACTTCAAGCATAACAACTTCTCCAGCTTCGTGCGGCAG
CTCAATACTTATGGTTTCCGCAAAGTCCATGCTGATAGATGGGTGTTTGCAAATGAAAAT
TTCTTACGTGAAAAAAGATCGTTGTTGAAGAACATCTGCAGGCGCAGGTCATCTCAGGTC
CAGCAACTAGGTACTCGGGAAGTCTCTTTAGTTGAAGAAGGTGAACTTCAGAAGCTGAGG
AGAGAAAAGAACATGTTGATGCAAGAGGTTCTAAGATTGAAGGAGGAGCACTTCATGACA
GTCCAGCAAATAGACACGCTAAACCAGCGCATACAATCAGCAGAAATGAGACAGAAACAA
ATGGTCTCTTTCTTGGCCAGGCTGCTTCAGAATCCAGGATTCTTGGCCCATCTAAAGCAT
AAAAAAGAACAGAAGGAGATTGCTTCAAGAGTAAGGAGAAGGGTCATCAGGAATCAGGAG
CACGGTCATGGCGATTCAGATGTAAACGCAGAACAGAAAATCGTGAAATACAGACTAGAG
TCTGACAATGCCAGTTCACCTTATCCGCTGCGAGACATCGAGGACATGAAGCGGAAGCAA
CTCTCACATCATCTTTTGCAAGATATGGTTGTCGAGCGTAGTATTGATCATGGACGATCA
GATGTCTCTGAAGCAAGAACTCAGGGCAAAGATATGGTTGTCGAGCGTAGTATTGATCAT
GGACGATCAGATGTCTCTGAAGCAAGAACTCAGGGCCCGTTGTTTCTGGATTCAGATACT
GGTGATATCCAAGGACACGACCTTCTGAACTTTAAGACAGATGGTGGCATTGGCGATTAC
GAATACTTCATTTCATCTCCTGAAGATATTGCTCCGAATAAGCCTCTATCAGATGCTTTA
GTACCTGTAAGCGGAAGCGCTAGTATTTCAGAATCAAAATCCGTCACTTTCAAGGGAAAG
GGTGTGATGATCTCTGAAATAGATGCTATGACTAGTTGTATGGAGAACTACCCAATGTTT
CTGGACAGTGATGATTCTCAAGAGAGAATTGTTTTAGGAACAATAGCTCCTCCAATTACC
GAGGAGGAAATATGGAGCATGAATTTCGAGGCTGGAGGAAGCTCTTTTCGTTCTGTTCCT
GATGTTTGGGATGATAATGTTTATTATGATGCACAAGGGGTTGAAGTTGGAGCTGGATCT
TGTTCATTATGGGATCTTGGTTTAAGTACGCCAGTGGAAGGTCTGGAAATTGACACGTAC
GTGGTTGGTGAATCCTCTTCCCAAGGGCATAATAATGCTGGAGTGATGAATGAAGATCTT
CCAAAAGATTTGAATCCATAG
>Lily03G48880
ATGGTTTCCGGTTCTTCGCTGCCTCCGCCGCTTACCTCCGCCGCCGCATCATGCTACTCT
TCTCCAATGGAAATCCAAAACCTCCAATTCGATCATCGCCACTCTCTCCCCCCTCCCCAC
CCCGCTCTCCAGATTTCCACTTCATTCCCATTGGAGCCCAAGCTCGAACACCTCGCCTGC
ACCGATTCATCATCATCCCCGTCTGGCGGGGTTCCTCGGCCTTTCGAGTCCCTCAACAGC
CCCCAAATCGCTCCGTTCCTCTCCAAGACTTACGATATCGTGAGCGACCCGCAGCTCGAC
CCGGTGATCTCGTGGACGCCGGCCGGGGACAGCTTTGTGGTCTGGGACCCCGCGGAGTTC
TCGAGGGCTGTCCTGCCGCGGAACTTCAAGCATAACAACTTCTCCAGCTTTGTGCGGCAG
CTCAATACTTATGGTTTCCGCAAAGTCCATGCTGATAGATGGGTTTTCGCAAATGAAGAT
TTCCTACGTGGACAGAGATGGTTGTTGAAAAACATCTGCAGGCGCAGGTCATCTCATGTT
CAGCAAATAGGTACTCAGGCAGTCTCTTCACCCGAAGAAGGCGAACTTCAAAATCTGAAG
AGAGAAAAGAAGTTGCTGATGCAAGAGGTTTTAAGTTTGAATGAGGAGCACCTCATGACA
GTGCAGCAAATGAACACACTAAACCAGCGGATAGATTCAGCAGAAGTCGGGCGGAAACAA
ATGGTCTCTACCTTGGCCAGGCTATTTCAGAACCATCTAAAGCATAAGAGAGAAGAAAAG
GAAATTGCTTCAAGGGTGCGGAGAAGGTTCATCAGGAGTCAGCAGCAGCACAGCCATGGC
GATTCAGATTTAAACACACAGAATGTTGACAGTGTCGAGGGGGAGCAACTCTCACGTCAT
CTTTTACCAGATATGGTTGTCAGGCATGGTATTGACGATGGGGGATCAAATGTCCCTGAA
GCAAGAACTCACGACCCGATGTTTCTGGATTCAGATACTGGTGGGGATATCCAAGGACAT
GATTTGGAGTACTTTGTTTGGTCTCCCAACGATATTACTCCGAATAAGCCCCTCCCAGAT
GCTTTAGTCCGTGCAAGTGAAAGAAGTTTGGCAGATTCAAAACCCGTCATCTTCAAGGGA
AAGGAAAAGCGTATGATGAACTCTGAAATAGATACCATGACTAGTTGTTCCGAGAACAGC
ACAATGTTTCTGGACAGTGATGACTTCCAGGAGAGAATGCTTTTAGGTACAATTGCCCCT
CCAATTACTGGGGAGGAAATATGGAACATGAATTTCGAGGCTGCGGGAAGCTCTTTTCGT
TCTGGTCCTGATGTCTGGGATGATAATGATTATTATGGCGCAATAGGGATTGATGCCGGA
GCAGGAGCTGGTTCTATATGGGATCTTGATTTTGAAGACACCCCGATCTGTCTGGCATCT
GCCTCTATGGAGAATACCGATTTGGGCGCCACTAGGAAGGCAGTTGAGCCAAGACAGGTG
TGGCCCACAGACGGGCTGAAGAGCCACTGA
>Lily04G10780
ATGGAACCACCTCCCGCCGCCGGCGGTGCCGGCGCCCCCGGGCCTGGGCCCGGCGGTAGC
CCAGCCCCCTTCCTCATCAAAACCTACGATATGGTTGACGACGCAGCGACCGACGACATC
GTCTCCTGGAGCGCCGCCGCCACGAGCTTCGTCGTCTGGAACCCCCCGGACTTCGCCGCC
CGCCTCCTCCCTACCTACTTCAAGCACAACAACTTCTCCAGCTTCATCCGCCAGCTCAAT
ACCTACGGATTCCGCAAGATCGACCCGGAACGCTGGGAGTTCGCCAACGAAGAATTCATC
AAGGACCAGAAACACCTCCTCAAGAACATCCACCGCCGCAAACCGATTCACAGCCACAGC
ATCCCGCCGGGATCCTCCGGCGGCCTTTCCGACGCTGAGCGCGCCGCCTTCGACGACGAG
ATCGATCGCCTCTCCCGCGAGAAAACCGCTCTCCAGACCGAGCTCTGGCGATTCAAGCAA
CAACAGTCGGGGACGAGGATCCAGCTTGACGACCTCGAGCGCCGCATGCTGGACATGGAG
CAGCGTCAGCTGAGGATGGTGGCATTTCTTCAGCGTGCTATGGATAACCCCAAGTTTGTT
GACTGTCTCGTCAGGATGGCCGGGGCTGGGGTGGAGGAATTTGCTGCCGCCGCTGTGCAG
AGGAAGAGGAGGCTGCAGGTGGAGCTCGATTACTACCCGGATAATGGCTTATTTGATAGC
GGCAGGCCGGAGATTGGGCAGGTGTACAGCGATAAGCTGAGGCTGGAGCTCTGCCCGGCG
ATGTCGGGGAACAATTTGGTGTCTCCTAGCACGCAGAGCTCGAACGAGGATGCGAGGAGC
CCCAGCACAGGCCCAGGCCTAGCTATACTGCCGGAGTCGCTAGAGCTCTCTGACACTGGA
GCATCCAAGAATTCACCGTTTCCGCAAATACCCGATGATGGGCTCCTTGCGTGCCACTTG
AGTCTCACCCTCGCATCCTGTCCAATGCAAGTAGATAGAAGCCATGCGACAAACTTGTTG
GACTCTGGTGAAGCAACCGAGGTGAGGGCTGTGGACACTTGTATTGAACATGACCATGTG
GTGGAAAGAAACATCGGAGCTAGTTCTGGTACCGGCAATGTGCCTAGTTCTGGTACTGGC
AATGTGCAATCACTGCCAGAGTCTGCGAAGGCTGGTAGTCAAGCACCCACGGCTCCTCCA
GGGAGAGTGAATGATGTGTTCTGGGAGCAGTTTCTGACTGAAAGACCTGGGTCGTCGGAT
GCGGAGGAGGCGAGCTCTAGCTTGAGGGCATATCCTGTTGAGGAGCATCCTGAAGATAGG
AACCGGGGGAGTGGCAATGCTTGGAGGAATCGAAAGGATTTGGAACAACTCACCCTCTGA
>Lily05G58530
ATGGCTTTCTTGCTTGAGAGGTGTGAGGAGATGGTGGAGTCTAACAAGTCAGTTCCAGCA
CCATTCCTGACCAAGACTTACCAGCTTGTTGATGATCCTTCAACCAACCACATTGTGTCA
TGGGGTGAGGATGAGACCACCTTTGTGGTGTGGAGGCCCCCTGAGTTTGCAAGAGATCTC
TTGCCTAACTACTTCAAGCACAACAACTTCTCAAGCTTTGTGAGGCAGCTCAACACCTAT
GGTTTCAGAAAGATTGTGGCAGAAAGGTGGGAATTTGCCAATGACTTGTTCAGGAGAGGA
GAGAAGCATTTGCTTGCAGAGATCCACAGAAGAAAAACCTCTCAGATCCCTCAACATTAT
CACTACAACCATAACAGCTTCCAAGACTCCCCAACCCCACCACCACCTTTCCAGACCCAG
GAGGAACTAATCAGCACTTGGGTGGAGCCGCTGCCACCACCACCTCCCAGCAACGGCGGA
TCTGACTTCCTCTCGGCTCTCTCAGAGGACAACCAGAGGCTGAGGAGGAAGAACTCTCTC
CTGGTATCAGAGCTCACCCACATGAAGAAGCTCTACAATGACATCATATACTTCCTTCAG
CACCATGTCACCCCAGTCGCACAAGACCAAAGGCTTTCTAGGCATTGCAGGTTGGTAGAG
TTGGAGCATCCTGCTGATCATCATCAAGCTCAGCCTTCAGTGATGATAAGTGAAGAGCCT
GAGAGCACCATTAAGCTTTTCGGAGTTCCTCTTGGCAACAGGAGATTGCACCCAGAGAAT
GGTCATCAAGATTTTATGAGTCTCTAG
>Lily08G12710
ATGGCGACTGCACCGCCCTCGGCGGAGTCGTCCTCCCCGGAGGGGCAGCAGGCGTACCGG
GGGTTTCTCCCCACTCCATTTTTATCCATGGCCTACCAGATCGTCGACGATCCCACCCTC
GACAATATCCTCTCCTGGAACGAGGACGGATCTACTTTCATCGTCTGGCAACCAGCGGAA
TTAGCTCGTGAGCTCCTCCCCAAGTTCTTCAAACACAATAATTTCTCCAGCTTCGTCCGC
CAGCTCAATACATATGGTCTCCGGAGGATCGCTCCCGATCGCTGGAAATTCACATTGATC
GCTCCCGATCGCTGGAAATTCAACAATGAGTGCTTCCGTCGCGGCGAGAGACACCTCCTC
TGTGACATCCACCACCGGAGGGCTGCGGCTGCGCCGCCGGTTCCCGCCACCGCTGTAGCT
GCGATCCCTGTAGTCACGCTGATGCACTCGGATGAGGAGCCATTTCTGTCATCATACTCA
TCCCCAGGGGCGGCGGCGCCGGAGGCTCTGGCGCCGCCTCGTCGTTTTATATCCTTTAAT
CTGATTGAAGCGAGTGGGGGTTAA
>Lily08G33190
ATGGCGGCTAGCCATGGAATCCAAAGTGCACAATTCAGGAATCCTAAAGAGAGGAGTAGA
GGAGACGGGCTCTGTTGCAGAAAGAAGAGAAAGGAGAGATTAATTAGAGACATGAGAAGG
AAGAAAGGAGAGAGAGGAAAGAGGAGAGAGAAAGAAGAGGGAGAGGAGAGAGAGGAGCGG
CTCGTTAATGGCGGCCCTCCTCTCCCCTCCCCCACTTCTCTTTTTCTTCCTTCATGGGCT
ATACCCAGACCCTCCAATCCCAATCCATTCCGAGATCTGAGTTTCCGCGGCACCGATCGA
GATCGAGATCTTCGATGGCGACTGCACCTCCCTCGGCGGAGCAGCCGGCGGAGTCGTCCC
CCCGAGGGGCAGCAGCCGTACCGGGGGTTTCTCCCAACTCCATTTTTATCCATGGCCTAC
CAGATCGTCGACGATCCCAACCTCGACAATATCATCTCCTGGAACGAGGACGGATCTACC
TTCATCGTCTGGCGACCGGCGGAATTAGCTCGCGAGCTCCTCCCCAAGTTCTTCAAACAC
AATAATTTCTCCATCTTCGTTCGCCAGCTCAATACCTATGGTCTCCAGAGGATCGCTCCC
AATCGTTGGGAATTCGGTCATGAGTGCTTCCGTCGCGGCGAGAGACACCTCCTCTGCGAC
ATCCACCACCGGAGGGCTGTGGCTGCGTCGCCGGTTCCCGTTGCCACTGTAGCTGTGATC
CCTGTGGTCACTCTGATGCACTCAGATGAGGAGCCTTTTCTGTCATCATCCTCATCCTCA
GGGGCGGCGGCGCCGGAGGCTCTGGCGCCGCCTTGTCGTTTTATATCCTCTAATCAGTTT
GAAGCGAGTGAGGGGTTGAGGAGGGAGAACTTGATGCTGAAGGAGGAAATTGGACAGATG
AAAGGTCTTTGTGATGGTATTATGACACTGCTATCTAAATACTCTACAAACCAGGAGACT
GGGGAGGTGGCGTCGCCGGCAATGGTGACGAGGGCGATGGCGCTGGATGGGGTGGCGGGT
TCTAATGTTCGTGATCCGCCTTTTGCGCCGCTGGCGGAGGAGGATTTAGCGATCGCGGGG
AGGTTGCTTTTGTTGGGGAGGGAGTTGGGGGCGCTGCAGCGGGGGGTGCCGTTGTTGGAG
TGGGTGAGGGCGGCGGTGTCAAGGTTGTGTCGGGGAGTGTGGGAGGTGTGGATGTGGGCT
CGGGGGGAGTATTGGGATTGGCGTGGCGAGCTTGGCGATCAGGTCTCCGATGCCACGGTC
CCCTCCGCCACATCCACTGTGGCCTTTCCATTCTTCCCTCTGCGGGCGGGTTGGTGTGGC
GGCACCACCATTTTCTGCCCCCGATGCCCTTTGGGTGGCTGGCCTCGGGCTGGAGGTGGA
GCTGAAATCTCCCCCCAGGATCCACGGGAGATCAGGAAAGAGTCCCCGGACCCGAGTCAG
CTCGGAAGGGAATGGCACCGAAGGAAGGTAGATTGGGCTCCCGGTGGGAGAAGTCGAGAC
CGCAAGGGCCCGCCTCGCGTCCACATCAAACTTGATCCCCGGAGCAAGGGTCAGACGGCG
ATGGCAGGACCGGTACCCAAGAGACTCCCCAGACGATGA
>Lily09G29250
ATGGAGAACGCCGCTACCGCCGCCAGCAAGTTGGTGCATCAGAATTTCGTACTGAGGACA
TATGAGATGGTTGACAATCCGGCCACCGATCCGATGATCGCATGGGGAAGAGCCAACAAT
AGCTTCATCGTGGCCGACTCCTACGAATTCGAGAAAACGTTGTTGCCCAAATACTTCAAA
CACAACAAATTCACCTCCTTCGTCCGCCAGCTGAACGCCTATGTAAGAAAGTCGTCCCTC
TCTCCCTTTTTTTCCTCTGAGTTCATCTTTTTTGCAGGGAATCCTCTTCTTTTTCTCTGA
>Lily09G29300
ATGGGAGACTCGATGACCGCCGGCGAGTTGGTGGCGCCGCCGTTCATCGTTAAGACGTAC
CAGATGGTGAATGACGTAGCCACCGACCCATTGATCGCGTGGGGGAGCAACAACAATAGC
TTCATCGTCGCCGACCCCTTCGTCTTCTCCCAAACTCTGCTCCCGACCTACTTCAAGCAC
AACAACTTCTCCTCCTTCGTCCGACAGCTCAACACCTACGGTTTCCGCAAGGTGGCCTTG
GACAGGTGGGAGTTCGCCCACGCCTCTTTCCTGCGGGGACAGATGCACCTGCTCCGCTTT
ATCGTGCGGCGGGGCAGTGCCCGCACGAAAGGCGAGGGATCGGAGGTTGACGAAAGCCTG
ATGCTGGAGGTGGCAAAGCTGAAGGAGGAGCAGAAAGGGATTGAGGAGCAGGTGCAGACA
ATGTGGCGGCGGGTGCAGGAGACTGAGAGGCGGCCGAAGCAGATGATGGGGTTCCTTCTT
GGGGTGGTGGGGGACGCGCAACTGCTCAACCGGCCCGAGGATGCGTGGGAGGGGGGAGAG
AAGGTGCCACGGCTGGAGGTGGCGCCAGTGCTGGGTGAAGGGTTCGAAGCCGCGGGAGAT
TGGGCGGGAGAGGGGGAGTTCTCTGCTGAGCAGTTCTTCGTTGAAGGGCTCGACGGCAGT
GGAGGGATGGAGAATTTGGGAGCCGGAGCTTCTTTTTATTAG
>Lily09G29350
ATGGAGAACACCGCTACCGCCGCCAGCAAGTTGGTGCACCAGAATTTCGTACTGAGGACA
TATGAGATGGTTGACAATCCGGCCACCGATCCGATGATCGCATGGGGAAGAGCCAACAAT
AGCTTCATCGTGGCCGACTCCTATGAATTCGAGAAAACGTTGTTGCCCAAATACTTCAAA
CACAACAAATTCACGTCCTTCGTCCGCCAGCTGAACGCCTATGTAAAAAAGTCGTCCCTC
TGTCCCTTTTTTTCCTCTGAGTTCATCTTTTTTGCAGGGAATCCTCTTCCTTTTCTCTGA
>Lily09G29520
ATGGGAGACCCGATGGCCGCCGGCGAGTTGATGGCGCCGCCGTTCATCGTTAAGACGTAC
CAGATGGTGAACGACGCAGCCACCGATCCATTGATCGCGTGGGGGAGCCACAACAATAGC
TTCGTCGTCGCCGACCCTTTCGTCTTCTCCCAAACTCTGCTCCCGACCTACTTCAAGCAC
AACAACTTCTCCTCCTTCATCCGCCAGCTCAACACCTACGGTTTCCGCAAGGTGGCCTTG
GACAGGTGGGAGTTCGCCCACGCCTCTTTCCTGCGGGGACAGATGCACCTGCTCCGCTTT
ATCGTGCGGCGGGGCAGTGCCCGCCCGAAAGGCGAGGGATCGGAGGTTGACGAAAGCCTG
ATGCTGGAGGTGGCAAAGCTGAAGGAGGAGCAGAAGGGGATTGAGGAGCAGGTGCAGACA
ATGTGGCGGCGGGTGCAGGAGACTGAGAGGCGGCCGAAGCAGATGATGGGGTTCCTGCTT
GGGGTGGTGGGGGACGCGCAACTGCTCAACCGGCCCGAGGATGCGTGGGAGGGGGGAGTG
AAGGTGCCACGGCTGGAGGTGGCGCCAGTGCTGGGTGAAGGGTTCGAAGCCGCGGGAGAT
TGGGCGGGAGAGGGGGAGTTCTCTGCTGAGCAGTTCTTCGTTGAAGGGCTCGACGGCAGT
GGAGGGATGGAGAATTTGGGAGCCGGAGCTTCTTTTTATTAG
>Lily09G29590
ATGGGAGACCCGATGGCCGCCGGCGAGTTAATGGCGCCGCCGTTCATCGTTAAGACGTAC
CAGATGGTGAACGACGCAGCCACCGATCCATTGATCGCGTGGGGGAGCAACAACAATAGC
TTCGTCGTCGCCGACCCCTTCGTCTTCTCCCAAACTCTGCTCCCGACCTACTTCAAGCAC
AACAACTTCTCCTCCTTCATCCGCCAGCTCAACACCTACGGTTTCCGCAAGGTGGCCTTG
GACAGGTGGGAGTTCGCCCACGCCTCTTTCCTGCGGGGACAGATGCACCTGCTCCGCTTT
ATCGTGCGGCGGGGCAGTGCCCGCCCGAAAGGCGAGGGATCGGAGGTTGACGAAAGCCTG
ATGCTGGAGGTGGCAAAGCTGAAGGAGGAGCAGAAGGGGATTGAGGAGCAGGTGCAGACA
ATGTGGCGGCGGGTGCAGGAGACTGAGAGGCGGCCGAAGCAGATGATGGGGTTCCTTCTT
GGGGTGGTGGGGGACGCGCAACTGCTCAACCGGCCCGAGGATGCGTGGGAGGGGGGAGAG
AAGGTGCCACGGCTGGAGGTGGCGCCAGTGCTGGTTGAAGGGTTCGAAGCCGCCGGAGAT
TGGGCGGGAGAGGGGGAGTTCTCTGCTGAGAAGTTCTTCGTTGAAGGGCTCGACGGCAGT
GGAGGGATGGAGAATTTGGGAGCCGGAGCTTCTTTTTATTAG
>Lily09G29840
ATGGGAGATCCGATCGCCGCCAGCGAGTTGGTAGCGCCGCCGTTCATCGTGAAGACATAT
CAGATGGTCAACGATCCAGCCACCGATCCGGTGATCGCATGGGGCAGCAACAACAATAGC
TTTGTTGTTGTTGACCCCTTCCTCTTCTCCCAAACTCTTCTCCCCACCTACTTCAAGCAC
AGCAACTTCTCCTCCTTCGTCCGCCAGCTCAGCACCTACGGTTTCCACAAGATTGCATTG
GACAAGTTGGAGTTCGCTCACGCCTCTTTCCTGCGGGGTCAGAAGCACCTGCTCCGCTTT
ATCGTGCGGCGGGGCATCCGCACCAAAGCCGCCGAGTGTTGGGAGGTTGAGGAAAATATG
GCGGCCGAGGTTGTGAAGCTTAAACAAGAGCAGAGGGGGATTGAAGAGCAGGTGCGGACA
ATGTGGAAGCAGGTTCAGGAGAAGGAGCGGTGGCCGAAGCAGATGATGGCATTCCTGCTC
GGGGTGATGGGGAACCAGCAGCTTCTCAGCCAGCTGGTGGATGCTCAGGAGGGGGGTCAG
AAGAGGCCGCGGCGGGAGGCGGCATCGGAGTTGGGGCCGGCGTTCGAGTCTCAGTTTCAG
TTCGATGGCGTGGGAGGCGAGCAGTCGGAGGGGGATTTCTCTGCTGATCAGTTCTTGGCC
GAACGGATTGACGGCTGA
>Lily09G32670
ATGGCCGGGCTGCGGAACGTTGCCACGCCGCCGTTCCTAACAAAGACGTTCAATATGGTG
GAGGATCCAAAGACCGACGAGGTCGTGTCGTGGAGCGCAGCCGGTAACAGCTTCGTGGTC
TGGGACGTAGACCGCTTCTCCACCATCCTCCTCCCCGCCAACTTCAATCACACCAACTTC
ACCAGCTTCGCTCACCGGCTCTACCTCTATGGATTCCGTAAGATCAATCGGAAACGGTGG
GAGTTCGCCAATCCGGAGTTTCTCAGTGGGAAGAGGTATCTTCTGAAGGGCATCAAGAGG
CGGCAAAGCTTGAAAACTGGAGAGAAGTGCGAGGTTGAGAGGCTGAGGGAGGAGAGAAAT
CGACTGGTGGTGGAGATTATCAAGACCTGGGAGAAGGAGCGAAGCGTTAAGGCACAGGTC
TTCGCCATGAAGAATCGAATTGAAGTTTTGGATATGCAGCAGAAGGTTTTGGTTTTCTTT
GTGGCAGCCTTAAAGGTATCTTCTATGGTACATCAACAAGTGGTGACCGGAACCGGTGGG
AGGAAGAAGCGTAGATTGTCGGAACCTGCAGTGGCCACATCGGCGGCAATCGACAGTGAT
GCGAGTAAGTGCAGCTTGGGAGCAACCGGTGATAGCGACTTTGGGGCTGACAATTTTGAT
GACTTAATTGAGGAGCTGTTGAGTGATGGGGAGGAGATTGAGGCCGCAGTGGTCACATCG
GAGGCAATCGACAGTGATGCGAGTAGGTCCGGCTTGGGAGCAACTGGATACTGTGACTTT
TGGGCTGACAATTTTGATGACTTAATTGAGGAGCTGTTGGTTGGTGGGGAGGAGATTGAG
GTTAGTGGTTCGTCTTGA
>Lily09G53480
ATGACCAAACAACACAGTGGCGCCGGGCCGGCGCCGTTCCTGACGAAGACGCATCAGATG
GTGGAGGAGGCGGGAACGAACGAGGTGATATCGTGGGGGGAGAAGGGGCGGTCGTTCGTG
GTGTGGAAGCCGGTGGAGTTTGCACGCGACCTCCTCCCTGCGCACTTCAAGCACAGCAAC
TTCTCTTCCTTTGTCCGCCAGCTCAACACCTACGGTTTCCGCAAAGTGGTGCCGGACCGG
TGGGAGTTCGCCAACGACAGCTTCAGGCGAGGAGAGGAGAAGCTCCTCTACGGCATCCGC
CGCCGCAAGGCTATTCATACACCAACAACTCAGGGAGCCTCAAAACCCAATGTGGTCGAG
CCATCAACCTCAAACTCCGGCGAGGTCCACAGCTCCTCCTCCACCTCCTCCCCACCTCTA
CCTCCACAGTCCCAGCAGCTTCGTGAACTGTCCGACGAAAACGAGAAGCTAAAGAATGAC
AACCGAACATTGACTGCAGAGCTCGCACTAGCAAAGAAGCAGTACGAGGATCTCCGCAGC
CTCCTTTCTGGCAAAGAACTCACCACCAACGATACTCATGGAGTATATTATGTGGGTGGA
GATATGTTTCTTTGTATTTTTTGTAAAGTGATATTTTATGGTATATGTATTTTTGGATAT
GAAGTAGATTCTTATTTGTTTGATTAG
>Lily10G29580
ATGGACGACATAGCCCCACCGCCGTTCCTGACGAAGACGTTCAACATGGTGGAGGACCCG
CAGACCAACGAGATTATCTCTTGGAGCCGTGCTCGCAACAGCTTCATTGTTTGGGACTGC
CACAGATTCTCCCCCATCCTGCTTCCCAGTTACTTCAAGCACAACAACTTCTCCAGCTTC
ATCCGCCAGCTAAATACCTATGGTTTTCGAAAGGTGAATCCAGAGAGATTTGAGTTTGCC
CAGGAGCAGTTTCTCCGAGGACAGAGGCAACTTCTGAAGAAACCCTGTGTTGAGACGGAG
GTTGTCCGGCTGAGGAGGGACCGGAACATGTTGATGTGGGAGACCCTGAAGCTCCGGCAG
CAGCATGTGAACTTGCAGGCTCATCTCACTGCAATGGAGGAACGGCTTCAGAACAGTGAA
CGGTTGCATCAGCAAATGATGACACTCCTGGTTAGGGCTCTCAAGGAGCCATCCTTCGTC
CAGAAGCTCCATGCACAGGCAAAGCTTTTCAATGTTAGTTGCAAGAAGAAGAGATTGACA
GCTAGCTCGAGTGCTGAGAACCTGCTATTGTACGAAAAAGTATAA
>Lily10G46000
ATGTCTCCGGCCACCGGAAAGGCAGTGTTTAGGCCGCCAACATCTTTCATAATTAAGACT
TATTTGCTGGTCGACAATCCCAGCACTGACAGTGTTATCTCTTGGAACGCTAGCGGCTCC
GCCTTCATCGTCTGGCATCCAGGCAAATTTGCCCGCCATCTCCTCTCCGAGCAATTCAAG
CACAAAAACTTCACTCGCTTCGTCCGACAGCTCAATAGCTATGGATTTAAAAGGATCTCA
ATGGACCGACGGGAGTACAGCAACGAGTTCTTCTGGAGAGGCCAGGAACATCTCCTCTGC
CGGATCAGGCGCCAAAATTCCTGTCAGGGGACAGAGACTGCAGCTGCTGCTGCACAGAAT
AAGCTTAAATCCGGCGATGAGCCCCAGTCATCAGAGTCAAACTGTCTGATAACTGAGCTG
ATGAAAGAAAACGAGCTATTGAAGAGGGAGAATGTTCGGCTTAACTCTGAGAAGGCAAAA
ATGAACAGCTTATGTGGTCACATTCGACTTCTTGTCGCGAACTACGAAGCAGGTGGTTGC
CATAGGAAGGTCACTCACTATGTCCGTGAACAGAAGGGTGGGCATGCTGGAGCATGA
>Lily10G46010
ATGGCTCCGGCCACCGGAAAGGCAGTGTTTAGGCCGCCAACATCTTTCATAATTAAGATT
TGTTTGCTAGTCGACAACCACAGTACCGACAGTATCATCTCTTGGAACGCCAGCGGCTCC
GCTTTCATCGTGTGGCATCCAGGAAAGTTTGCCCGACATCTCCTCCCAGAGCAATTTAAG
CACAAAAACTTCACTCGGATTGTCCGACGGCTCAATAGTTATGGATTTAAAAGGATCTCG
ATGGACCGACGGGAGTACGGCCACGAGTTCTTCCATAGTGGCCAGAAACATCTCCTCTGC
CGGATCAGGCGCCAAAAATCCTCGCAGGGGACAGCGACAGCTGCGGCTGCACAGAATATG
ATTAGGTCTGGCGATGATCCCGGGTCATCTGAGTCAAGCTGTCCGATAACTGAGCTGACG
AAAGAAAACGAGCTGTTGAAGAGGGAGAATGTTCGGCTTAACTCAGAGAACAGACAAATG
AAGAGTTTATGTGGTCGCATTCGACATCTTGTCGCGAACTATGAAGCCCGGGTTGCCATA
GGAAGCTCTCTCGCTACGTCGGTGAACGGAAGGGTGGGCATGAGCCCTTGTGGTGAGAGA
AGTGCTGGTGGGTCGGAGGTGAAATATGTTTGTATTAGTTTTTCCAGAGGAGATGTTTTA
GGTTTCGAAGTTTAA
>Lily10G46020
ATGGCTCCGGCCACCGGAAAGGCAGTGCTTAGGCCGCCAACATCTTTCATAATTAAGACT
TATTTGCTGGTCGACAACCACAGTACCGACAGTGTCATCTCTTGGAATGCCAGCGGCTCC
ACCTTCATCGTCTGGCATCCAGGAAAATTTGCCCGCCATCTCCTCCCTGAGCAATTCAAG
CACAAAAACTTCACTCGCTTCGTCCGAGAGCTCAATAGCTATGGATTTAAAAGGATCTCG
ATGGACCGACGGGAGTACAGCCACGAGTTCTTCCGTAGTGGCCAGAAACATCTCCTCTGC
CGGATCAGGCGCCAAAAATCCTCGCAGGGGACAGCGACAGCTGCGGCTGCACAGAGTATG
ATTAAGTCCGGCGATGTGCCCGGGTCATCTGAATCAAACTGTCCGATAACTGAGCTGATG
AAAGAAAACGAGCTGTTGAAGAGGGAGAATGTTCGGCTTAACTCTGAGAACAGACAAATG
AAGAGTTTATGTGGTCGCATTCGACATCTTGTCGCGAACTATGAAGCACGGGTTGCCATA
GGAAGCTCTCTCGCTACGTCGGTGAACGGAAGGGTGGGCATGAGCACTTGA
>Lily10G46190
ATGATGGCTCCAACTTCGTCGTCTGGCAACTTCGTCGTCTGGCAGCCCGGTGACTTCGCC
CAGTATCTCCTGCCTCAGAAATTCAAGCACAACAACTTATCCAGCTTCATCCGCCAGCTG
AGTGCCTACGGTTTCAAAAAGATCTCACCCGATAGATGGGAATTCGCCCACGAGTTTTTC
CGCAGGGGCCGGGAAAATCTCCTTTGCCGGATCAATCGTCAAAAGGGTTCTCCGGTAGCA
GCGTCAGCGAGCTCTGACTTGAAAGGCAGCACCACCGAGATGATGGAGGAAAATGAGCAA
CTGAAGAGGGAGAATGCTCGGCTTACCTCTGAAAATGAAAAAATGAAGAGCTTATGTGGC
AACATCCAACACCTTGTCTCGAACTATAGCCTCTGCAGTAGACTCGAGGCGGAGCTAACG
CCAACAACTGCCGGAGGTGAGGGTAGCAGGAATATTGATGCTCAGGTGGAAGAACCATTG
GGATCTGAAGAGTCGGAATTTTATCAACAGGAGCTCAGCCTCCAGCTGTCGCTGGCAAAA
TTCCCGAACAAGAGAGCGTGTAATGACTTCGACTTCTTTCGTCCACCAACTTCACAGAAC
TAG
>Lily10G46280
ATGGCCCCGCTGGATGGACCGACTGCGTTCTTAACAAAGACTTACCAGCTTGTGGACGAC
CACTCCGTCGACCACATCATCTCATGGACCGATGATGGCTCCAACTTCGTCGTCTGGCAG
CCCGGTGACTTCGCCCAGTATCTCCTGCCTCAGAAATTCAAGCACAACAACTTATCCAGC
TTCATCCGCCAGCTGAGTGCCTACGGCTTCAAAAAGATCTCACCGGATCGATGGGAATTC
TCCCACGAGTTTTTCTGCAGGGGCCAGGAAAATCTCCTTTGCCGGATCAATCGTCAAAAG
GGCTCTCCGGCAGCAGCGTCGGCGAGCTCTGACTTGAAAGGCAGCAGCACAGAGATGATG
GAGGAAAATGAGCAATTGAAGAGGGAGAATGCTCGGCTTACCTCTGAAAATGAGAAAATG
AAGAGCTTATGTGGTAACATCCAGCACCTTGTCTCGAACTATAGCCTCGGTAGTGGTAGT
GTCGGCAGTAGACTCGAGGCGGAGACGACGCCGACAACTGCCGGAGGTGAGGGGAGCAGG
AATATTGATGCTCAGGTGGAAGCACCACTGGGATCGGAAGATTCGGAGTTTTATCCCGAG
GAGGAGGAGCTCAGCCTCCAGCTGTCGCTGGCGAAGTTCCCGAACAAGAGAGCGGGTAGT
GACTTCTTTCGTCCACCACCGACATCACAGAACTAG
>Lily11G15700
ATGAAACCTATGCACACTGAAATGGAAGGGAACAGCAGTCACAGCAGCAGTACACATCAG
ATCCAGGTGGTGGCGCCGTTCATCGCCAAGACGTACCAGATGGTGAGCGATCCTAGGACC
GATGTGCTCATCAGGTGGGGGAGCGCAAACAACAGCTTCATCGTGCTTGACTACTCCCGT
TTCTCCCACGTTCTCCTCCCCTCTTACTTCAAGCACAGCAATTTCTCCAGCTTCATCCGT
CAGCTTAATACTTATGGTTTTAGAAGGATGGATCCGGTGGGGTGGGAATTCTCCCACGAG
TCGTTCCTCCGTGGGCAGACCCACCTCCTACCACACATTAACCGACGGACATCTCAGAAA
CAAGGCAGTGGTGATGCGGAGGAGACAAAGTTACTGAAAGAGGTTGGACGGCTGAGGAGA
GAGCAGCAGGCCCTTGGAGAGGAGCTGCAGGACATGAGCAAGCAGAGTGCAGGGTACCAA
GTGGAAGGCACAACAAATAATGCCCTTACTCTCAAAGGTGGCAGAGGATCCCGACTTCTT
AACCTGCCTCATATCCTCCAAGCAGAAGCAACTTACAGAAAACAAGAAGAGGTGCCTCTT
GGTCTCGCTTCCTTATCATACCTGGCAAAATCAGTACCCAACTAA
>Lily11G15740
ATGGCCTTCTCTGGATCTTCAAAAGAGAAGGTACTGGGGAGACAGAAGAAGCCTGTGTCC
AGCGAAATGGAAGGGAACAACAGTCGAAGCAGCAGTAGACATCAGAATCAGCTGGTGGCG
CCTTTTGTGGCCAAGACTTACGAGATGGTGAGCGATACTACAAATGATGTGCTGATCCGT
TGGGGGAGCGCAAACAACAGCTTTATCGTACTCAACCACGCCCTCTTCTCCCAAGTTCTC
CTCCCCTCTTACTTCAAGCACAGCAACTTCTCCAGTTTCATCCGTCAGCTTAACACTTAC
GGATTTAGAAAGGTGGATCCTGACAGGTGGGAATTCGCCCATGAGTCATTCGTCCGTGGG
CAGACTCACCTCCTACCACACATAGTCCGACGGACATCTAAAAAAGTAGACTGTGATGAT
GCAGAGGACACGAAGTTACTGCAAGAGGTTGGACGGCTGAGGAAAGCGCGGCAAGCTCTT
GAAGAGGAGCTGCAGGACATAAGCAAGCGAGTGCAGGTTGCCCAGAGGAAGTCACAACAG
ATAATGTCCTTCCTCTCGAAGGTGGCCGAGGACCCCGACCACTTGACCCGCGTCATATCC
TCCAAGAAGAAGCAACTAACAGAAAACAAGAAGAGGCGCCTCTTGGTCTCGCCTCGGCAT
CAAACCTGGCAAAATCAGTACCCAACTAATAGTCTGCCTACTATAACCAGCAATGATGAT
GATGTAGCTGTTGTGCCGACAAGCCCATTTGATCAAGCCGGAAGCAAGCTGATAATGTCA
CCAGAGCTCGATATTAATGAACACAGTTCACGGGTGATGACTCCAGGGTTCCCCTTCTGT
ATTCTTGGCGAGGGATTCTTCTAG
>Lily11G16430
ATGGACCCCTCGCAGGGGGTCTCGAGCTCCTCCTCCCCACCGTTCCTCACCAAGACCTAC
GACATGGTCGACGACCCGTCCACCAACGCCGTCGTTTCCTGGAGCGCCGCTAACAACAGC
TTCATCGTCTGGAACCCGCCGGATTTCGCCCGCGACCTCCTCCCCAAGTACTTCAAGCAC
AACAACTTCTCTAGTTTCGTCCGTCAGCTCAACACTTATGGATTCCGGAAGATCGATCCC
GATCAGTGGGAGTTCGCGAACGACGACTTCGTCCGCGGCCAGCGCCACCTTCTGAAGAAC
ATCCACCGGCGGAAACCGATCCACAGCCACTCCGGCGGCGGGGGCGCTGCCGAGGCGGAG
CGGCAGGAGCTGGAGGAGGAGATCAAGCGGCTTAAGTGTGATAAGGGGTCATTGATATCC
GAGCTGCAGAGCCACACACAGCAGCAGCACGGTATGGATCGGCAGATGCAGGTGCTGGAG
GACCGGCTGCAGGTGATGGAGCAGCGGCAGCGCGGGGTTATGGGGTTCTTGACGCGAATT
GTGCCGCGGGAGGGGTTTTTGTCGACTCTCGTGCGGCAGTCGGATATCCAGAGTAAGAGG
CGGAGGCTGCCGGATGCGAGTTATCTCGAGGATGCTGATACAGAGAGTCAGAATCGTATG
GAGACCTCTGTATCAGTGCAAGGGCTTGACGTGGAGGCGTTTGAGAAGATGGAGTCGTCG
CTGAATTCGTTGGAGAATTTCTTCCGGGTTGTGAGTCAGGCTTCGGGCGAGGACATGTAC
TATGATGGCACCTTACCTCATGTGCCTTCGGCGGTGGTTCTTAATGAGCTTCGTGCCTCG
TCTGAGGAGACCGATGCGAATTTGCAGTCAACGTTGCCTGAGTTGCGTCCGTCTTCACCG
TCTTTGGGAGATATGCACTCATCGCCTGAGCTGGCAGAGTCGAGGAATTATGCGGAAAGC
CCTGCACTTCCTTTTATGGAGATTCCGATGGATACACGGAGTAAGGTATCTGAGATCGAT
GTGAATTTAGAGCCGACGGTACATGAGAATCACTCTCCGAGAGATCGAGCAATAGGGACT
GCCGCCGCCGCTGCTGCGACCACTGGGGTGAATGATGTATTCTGGGAGCAGTTTCTTCGA
GAGACCCCTGGTTCTGTGGACACACAGGAGGTGCAGTCGGAGAGACGGGATGCGAATCCG
AAAAGGAATGAGGGGAAAATGGGCGACCGAGGGAGTATTTGGTGGAACAGTAAGAATGTA
GATAATCTTACGGAAAAGATGGGGCATCTTGCTTCTGCACAGAGAACTTAA
>Lily12G15950
ATGGGTAGCAGCAGTGGGCAGCAGATCGAGGCAGCAGCCGCGCCGTTCGTCGTCAAGACA
TACACGATGGTGACTGATCCGAGCACGGAGTTGATAATCCAATGGGGGAGGGGAAACAAC
AGTTTCATTGTGCTGGACCCTGCTCTGTTCTCACAGCACCTCCTCCCCATTTACTTCAAA
CACACCAACTACTCTAGCTTCGTCCGTCAGCTCAACGCTTATGGTTTCAAGAAGGTGGAT
CCAGACAGGTGGGAGTTCGCCCACCCATCATTCCTCCGAGGGCAGATTCATCTCCTGCCG
CTAATTGTGGGGAAAAGGAAGAGGGATGACAGTAGCAAGGGGGTCGATCGAACAATGGCT
ACTGAGGAAGAAGAGACATTATTACAAGAGGTTAGGTTGCTGAGGATTGAGCAACGAGCC
CTTGAAGACGAGCTGCAGGGCTTGAGCAGGCGAATTCAGGCAATGGAGAGGATGCCACAG
CAGGTAATTTCCTTTCTATCCAAGCTGGCCAACCACCCGGACTTCCACCCCTCTCACAAA
GCCTCAAAAAAGCCGCAGCAAGTATTCGACAATCCTCTGATGAGTGCGAGTGTTTCTGTT
GCTACATGCTACAATGATGGTGTGGCCATTGTGCCTGCCATTCCAGCAGGCTGTGATGTT
GGCGTTGAACATAGAGGGATTCAGCTACAAGTCCCGGAAACCAGTTCATCGATAGCGTTT
CCGTTCTCCTTACTTGGCCAAGGATTTTTCTAG
>Lily12G20900
ATGGCGAGCGAGATGACGAAGGACGGGATAGCGGTGGTGGTGGTGAAGGACGAGGAGGAG
CACCTACCGCCGGAGCCGATGCCGGTACTGCGCTGCACTGCGCTGCCACCTTTCCTGATG
AAGACATTCGAGATGGTGGAGGACGCGGAGACGGACGGCATCGTCTCATGGAGCATGGAG
CGGAACAGCTTCATCGTGTGGGATCCGTACCGGCTATCGAGCGATCTGCTGCCGCGGTAC
TTCAAGCATAGCAACTTCTCCAGCTTCATACGTCAGCTCAACACCTATGGCTTTCGAAAG
GTCTTTCCAGACAGATGGGAATTCGCACATGAAAAATTCTTGGGTGGCCAGAAGCATCTC
TTGAAGGACATTAAGAGGAGGCGGAATGTCTCGCAGCAGAAGGTTGTAGCTGGAGGTAGC
ATTGAACTGGGTCCAGGAACCGGATCCTGCGGCGAACTGGGGCAGTTCGGGATTGGGACC
GAGGTGGACAGGCTGAAGAGGGACCGCAACATTCTGGTGGCGGAGATAGTGAAGCTCAAA
CAGCAACAGCGGACCACTCAAACACAGATCCTAGCCATAGAGGAACGGATTCAAGACACA
GAGAGGATGCATCGAAGGACAGCAGCTTTCTTGGTAAGAGCTTTCAGGAATCCTTCATTT
ATCGAGCAGCTTCTGCTTCAGTGCGACAGGAGGAAGCAGCAGTTGGAGAGTTTAGGCCGG
AAACGGAGATTAGCAGCTGCCGCCAGTTCAGAGAATGTCCAGCCAGTTGGAGTGGATGTT
GGAGCAGATATGACGAAACTGCTGTCAGGAATGGGCATGGATGGAGGCACTTCAAGTAGA
GACCAGAAAGCCGAGGCAGTATTGGAATCGGGTGACCAAGATTTTGGTGTCATCAGTGAT
GTCTTTTTGGAGGAGTTTCTCGATATTGGAATTGGAGAAGAAGATCAGCCCGAGGTTGAG
GTTGACGTGGAAGATCTGGCTGCACACCCATACGAATGGGCCGATGGGAAGGAAATGGTT
GATGAGTTGGGTTATCTAGGTTCCGAGACTTAG
>Lily12G20910
ATGGCAACTGAGATGATAGCCGGCAGCATCACGGGGGTGCTGGTAAAGGATGAGGAGGAG
TTTCTGCTGCCGGAGCCGATGCCAGGGCTGTACGGCACTGTACTGCCGTTGTTCCTGACG
AAGACGTTCGAGATGGTGGAGGACTTGGAGACGGACGACATCGTCTCGTGGAGCATGGAG
CGGAACAGCTTCGTCGTATGGGATCCGTACCGGTTGTCGAAGGATCTGCTGCCTCGGTAC
TTCAAGCACGGCAACTTCTCCAGCTTCATTCGTCAGCTCAACACTTATGGTTTCCGAAAG
GTCTTTCCAGACAGATGGGAATTCGCACATGAAAAATTCTTGGGTGGGCAGAAGCATCTC
TTGAAGGATATTAAGAGGAGGAGGAATGTCAGGCAGAGATCGCAGCACAAGGTTGGAGCC
GGAGGCAGCATTGAACTAGGGCCGGAAACCGCTGAGTTGGGACGGTTCGGGTTTGAAACC
GAGTTGGACAGGCTGAAGAGGGACCGCAGCATTCTACTAGCCGAGATAGAGAGGCTCAAA
CAGCAGCAACAGAGCTATGGAACACAGATCCTAGCCATGGAAGAACGCATTGAAGGCAGA
GAGAGGATGCAACAAAGGACTGCTGCTTTCTTGGCAAGAGCTTTCAAGAATCCCTTATTC
ATCGATCAGCTTCTCCTTCAGAGCGAGCAGAAGAAGCGGCAGTTAGAGAGTTTAGGACGG
AAGCAGAGATTAACAGCTATCACTAGTTCAGAGAAAGTGGATAATGGAGCAGATATGATG
AACCCGTTGCCTAGAATGGGCAAGGATGGAGTCACTTCAAATAGAGATCAGAATGCCGAT
GCGGTGTTGCAATCAGGTGGCCAAGATTTTGGTTTCATCAGTGGTGCCTTTTTTGAGGAT
TATCTGGATGTTGGCGTAGTAGAAGGAGATCAGCCTGAGGTCGAGGTTGCAGTGGAACAT
CAGGCTGCATACCAGTACGACTGGGTCGATGTGAAGGAAATGGTTGATGAGTTGGTTTAT
TAG
>Lily12G20940
ATGGCAAGTGAGATGACGAAGGACGGGATAGCGGTGGTGGTGGTGAAGGACGAGGAAGAG
CTGCTGCAGCCGGAGCCAATGCCGGGGCTGCACGGTACTGCGCTACCGCCGTTCCTGACG
AAGACGTTCGAGATGGTGGAGGACGCGAATACGGACGGCATCGTCTCGTGGAGCATGGAG
CGGAACAGCTTCATCGTGTGGGATCCGTACCGACTGTCGAGCGATCTGCTACCGCGGTAT
TTCAAGCACGGCAACTTCTCCAGCTTCATTCGTCAGCTCAACACTTATGGTTTCCGAAAG
GTCTTTCCAGATAGATGGGAATTCGCACATGAAAAATTCTTGAGTGGGCAGAAGCATCTC
TTGAAGGACATTAAGAGGAGGCGGAATGTCTCACATCAGAAGATTGGATCCAGAGGCAGT
ATTGAAACGGATCCAGGAACCGGATCCTGCGTTGAACTGGGGCAGTTCGGGATTGAGACC
GAGGTGGACAGGCTGAAGAGGGACCGCAACATTCTAGTGGCGGATGTAGTGAAGCTCAAA
CAACAATATCAGGCCTCTCGGACAGAGATCCTAGCTATAGAAGAACGCATTCAAGGCACA
GAGAGACTGTATCGAAGGACAGCGGCTTTCCTGGCAAGAGCTTTCAGTAATCCTTCATTT
ATCAAGCAGCTTCTGCTTCAGTGCGATCAGAAGAAGCAGCTGTTGGAGAGTTTAGGCCGG
AAACGGAGATTAAGAGCTACCGTGAGTTCAGAGAATCTTCGGCCAGATGGAGTGGATATC
GGAGAAGATATGGCGAAGCTGCTGTCTGCAATGGGCTACGATGGAGGCACTTCAAGTAGA
GATCAGAAAGCCGAAGAGGTGTTGAAATCGGGTGACCAAGATTTTGGTGTCATCAGTGAT
GTCTTTTTGGAGGAGTTTCTGGATATTGGCATAGGAGAAGGAGATCAGCCTGAGGTCGAG
GTTGAAGTGGAAGATCTGGCTGCACACCCATACGACTGGGTCGATGGGAAGGAAATGGTC
GATGAGTTGGGTTATCTAGGTTCCGAGACTCAGAGATGA
>Lily1967U06840
ATGAATCCACCGAACCAGTCCATAGCGGAGCTGCACCAGCCGATCGAGGCACTCGACGAC
ACCGCCCCCCTGCGGTTTCTAAACAAGGCTTTGGATATGGTCGACGATCCCAGAACCGAC
CAGGTCGTCTCGTGGAGCCGGATGGGCAACAACTTCCGGGTGTGGGATCCCCAAGAGTTT
GCCACAACTAGGCTTCCCTGGTTCTTCAATCGCAACAACTTCTCCAGCTTCATGCGCCAG
CTCAATACCTATGTGAGTGGGGATCCAGTTAGATGGGTGTTTGATAGCGAGGGAGTTCTG
AGAGGTCAGAATCATCTCCGCAAAACCTTAAAGAGGAGAAGGGCTCTGCCCCATCTTCCT
TCCCAGCAATGTTCTGGCAAACTCCTGGAGGTCGGTAAGTTCGGATTTGATAGAGAAATT
GACCAACTTAGGCGCGACAAGAGCATTCTGATGGCTGAGATAGTGAAACTAAGGCAGGAG
CAGCAGAATACGCAAGCACATTTCATGGCTATGGATGCGAGGCTCCAAGGAATGGAGCAG
AAGTCGCAGCAGATTATGGCATTCCTAGCGCGTGCACTCCACAACCCCAACTTCTTACAT
CAGTTGGCTCATCGAAATGATAGAAATAAGGAGCTTGGGCAAGCTATCTCGGAGAAGAGG
AGACGGCTTATATTTCAAGGTTCTACTAGTTGTGATGGTGGTACTAGCAATGGTCTGGAA
TGCAGCGCTCCCATTAAGAACAAATATGGTTATGAGGTCATGGAGCTGGAGAGCTTGGCA
TTAGAGATGCATGGATTCGGAAGGAGTTCAGACAGTGGAAAGGAGCATGAAGCAGATCTG
ACTAATGAGTTCTGGGTGGAGTTACTCAGTGAGGGAATGTCTGAGAAGGCTGCATCAAGT
TCCGACAGAAATGAAGATGATGATGATGATGGGAATGTGTTGGCTGAGCAATTGGGTTAG
